# Supplementary material for: Seasonal variation and interspecies dynamics among Plasmodium falciparum and ovale species in Bagamoyo, Tanzania
Source: medRxiv. 2025 Mar 13:2025.03.12.25323778. Preprint. [Version 1] doi: 10.1101/2025.03.12.25323778 (PMC11952601; doi:10.1101/2025.03.12.25323778)
Supplement: Supplement 1 [file media-1.csv]

screening_id	enrollment_id	age range	enrollment_gender	enrollment_time_clinic	enrollment_antimalarial_yn	qpcr_reps_pos_screening	qpcr_reps_pos_screening_po	qpcr_pfdens_screening	enrollment_symptoms_yn	qpcr_ct_screening	qpcr_ct_screening_po	qpcr_po_speciation___1	qpcr_po_speciation___2	qpcr_po_speciation___3	qpcr_po_speciation_curtisi	qpcr_po_speciation_wallikeri
MqTZ-0001		5-9	Female		No	0	0	0	0	0		0	0	0
MqTZ-0002		10-15	Male		No	0	3	0	0	0	43.31	1	0	0
MqTZ-0003		10-15	Female		No	0	0	0	0	0		0	0	0
MqTZ-0004		10-15	Female		No	1	0	0.36	0	39.17		0	0	0
MqTZ-0005		10-15	Male		No	0	0	0	0	0		0	0	0
MqTZ-0006		5-9	Female		No	0	0	0	0	0		0	0	0
MqTZ-0007		10-15	Female		No	0	0	0	0	0		0	0	0
MqTZ-0008		10-15	Male		No	0	0	0	0	0		0	0	0
MqTZ-0009		10-15	Male		No	0	0	0	0	0		0	0	0
MqTZ-0010		10-15	Male		No	0	1	0	0	0	43.03962326	0	1	0	37.33
MqTZ-0011		5-9	Male		No	0	0	0	0	0		0	0	0
MqTZ-0012		10-15	Male		No	0	2	0	0	0	43.14	1	0	0
MqTZ-0013		5-9	Male		No	1	0	0.35	0	39.2		0	0	0
MqTZ-0014		5-9	Female		No	0	1	0	0	0	43.95059204	0	1	0	41
MqTZ-0015		10-15	Male		No	0	1	0	0	0	43.01330185	1	0	0
MqTZ-0016	MqTZ-0016	10-15	Male		Yes	0	0	0	1	0		0	0	0
MqTZ-0017		10-15	Female		No	0	0	0	0	0		0	0	0
MqTZ-0018		15-19	Male		No	0	0	0	0	0		0	0	0
MqTZ-0019		5-9	Female		No	0	0	0	0	0		0	0	0
MqTZ-0020		10-15	Male		No	0	0	0	0	0		0	0	0
MqTZ-0021		5-9	Male		No	0	0	0	0	0		0	0	0
MqTZ-0022		10-15	Male		No	0	0	0	0	0		0	0	0
MqTZ-0023		5-9	Male		No	0	1	0	0	0	44.22050858	0	0	0
MqTZ-0024		5-9	Female		No	0	0	0	0	0		0	0	0
MqTZ-0025		10-15	Female		No	0	1	0	0	0	43.80212402	0	0	0
MqTZ-0026		10-15	Male		No	0	0	0	0	0		0	0	0
MqTZ-0027		10-15	Male		No	2	0	6.19	0	35.03		0	0	0
MqTZ-0028		10-15	Female		No	0	0	0	0	0		0	0	0
MqTZ-0029		10-15	Male		No	0	1	0	0	0	44.51635361	0	0	0
MqTZ-0030	MqTZ-0030	10-15	Male		Yes	0	0	0	1	0		0	0	0
MqTZ-0031		10-15	Male		No	2	0	1.35	0	37.25		0	0	0
MqTZ-0032		10-15	Male		No	0	0	0	0	0		0	0	0
MqTZ-0033		5-9	Female		No	0	0	0	0	0		0	0	0
MqTZ-0034		10-15	Female		No	0	0	0	0	0		0	0	0
MqTZ-0035		10-15	Female		No	0	0	0	0	0		0	0	0
MqTZ-0036		10-15	Male		No	0	0	0	0	0		0	0	0
MqTZ-0037		15-19	Female		No	0	0	0	0	0		0	0	0
MqTZ-0038		10-15	Female		No	0	0	0	0	0		0	0	0
MqTZ-0039		5-9	Female		No	0	0	0	0	0		0	0	0
MqTZ-0040		5-9	Male		No	0	0	0	0	0		0	0	0
MqTZ-0041		10-15	Male		No	0	1	0	0	0	43.02197647	1	0	0
MqTZ-0042		10-15	Male		No	0	0	0	0	0		0	0	0
MqTZ-0043		5-9	Male		No	0	1	0	0	0	44.75554276	1	0	0
MqTZ-0044		5-9	Female		No	0	1	0	0	0	43.64089584	0	1	0	43.6
MqTZ-0045		10-15	Female		No	0	0	0	0	0		0	0	0
MqTZ-0046		10-15	Female		No	0	0	0	0	0		0	0	0
MqTZ-0047		5-9	Male		No	0	0	0	0	0		0	0	0
MqTZ-0048		10-15	Female		No	0	0	0	0	0		0	0	0
MqTZ-0049		5-9	Male		No	0	0	0	0	0		0	0	0
MqTZ-0050		10-15	Male		No	0	1	0	0	0	42.81643677	1	0	0
MqTZ-0051		10-15	Female		No	0	0	0	0	0		0	0	0
MqTZ-0052		10-15	Female		No	0	0	0	0	0		0	0	0
MqTZ-0053		10-15	Male		No	0	0	0	0	0		0	0	0
MqTZ-0054		10-15	Male		No	0	0	0	0	0		0	0	0
MqTZ-0055		15-19	Male		No	0	0	0	0	0		0	0	0
MqTZ-0056		15-19	Male		No	0	0	0	0	0		0	0	0
MqTZ-0057		10-15	Male		No	0	0	0	0	0		0	0	0
MqTZ-0058		10-15	Female		No	0	0	0	0	0		0	0	0
MqTZ-0059		5-9	Female		No	0	0	0	0	0		0	0	0
MqTZ-0060		5-9	Female		No	0	0	0	0	0		0	0	0
MqTZ-0061		10-15	Male		No	0	0	0	0	0		0	0	0
MqTZ-0062		10-15	Male		No	0	0	0	0	0		0	0	0
MqTZ-0063		10-15	Female		No	0	0	0	0	0		0	0	0
MqTZ-0064		10-15	Male		No	0	0	0	0	0		0	0	0
MqTZ-0065		5-9	Male		No	1	0	0.4	0	39.45		0	0	0
MqTZ-0066		10-15	Female		No	0	0	0	0	0		0	0	0
MqTZ-0067		10-15	Female		No	1	0	0.5	0	39.11		0	0	0
MqTZ-0068		10-15	Female		No	0	0	0	0	0		0	0	0
MqTZ-0069		10-15	Male		No	0	0	0	0	0		0	0	0
MqTZ-0070		5-9	Male		No	0	0	0	0	0		0	0	0
MqTZ-0071		10-15	Male		No	0	0	0	0	0		0	0	0
MqTZ-0072		5-9	Male		No	0	0	0	0	0		0	0	0
MqTZ-0073		10-15	Male		No	0	0	0	0	0		0	0	0
MqTZ-0074		10-15	Male		No	0	0	0	0	0		0	0	0
MqTZ-0075		10-15	Female		No	0	0	0	0	0		0	0	0
MqTZ-0076		10-15	Female		No	0	1	0	0	0	43.13902664	1	0	0
MqTZ-0077		10-15	Male		No	2	0	2.22	0	36.31		0	0	0
MqTZ-0078		10-15	Male		No	0	0	0	0	0		0	0	0
MqTZ-0079		5-9	Female		No	0	0	0	0	0		0	0	0
MqTZ-0080		10-15	Male		No	1	0	0.38	0	38.76		0	0	0
MqTZ-0081		10-15	Male		No	1	0	0.23	0	39.43		0	0	0
MqTZ-0082		10-15	Female		No	1	1	0.26	0	39.25	41.18125153	0	1	0	43.23
MqTZ-0083		5-9	Male		No	0	0	0	0	0		0	0	0
MqTZ-0084		10-15	Male		No	0	0	0	99	0		0	0	0
MqTZ-0085		15-19	Female		No	0	0	0	0	0		0	0	0
MqTZ-0086		10-15	Female		No	0	1	0	0	0	44.67034149	0	0	0
MqTZ-0087		10-15	Male		No	0	0	0	0	0		0	0	0
MqTZ-0088		10-15	Female		No	0	1	0	0	0	42.05633163	0	0	0
MqTZ-0089		10-15	Female		No	0	0	0	0	0		0	0	0
MqTZ-0090		5-9	Male		No	1	0	0.23	0	39.46		0	0	0
MqTZ-0091		10-15	Male		No	0	0	0	0	0		0	0	0
MqTZ-0092		10-15	Female		No	0	0	0	0	0		0	0	0
MqTZ-0093		10-15	Female		No	0	0	0	0	0		0	0	0
MqTZ-0094		10-15	Female		No	0	0	0	0	0		0	0	0
MqTZ-0095		10-15	Female		No	1	0	0.23	0	39.47		0	0	0
MqTZ-0096	MqTZ-0096	10-15	Male		No	2	0	909.41	0	28		0	0	0
MqTZ-0097		5-9	Female		No	0	0	0	0	0		0	0	0
MqTZ-0098		10-15	Male		No	0	0	0	0	0		0	0	0
MqTZ-0099		10-15	Male		No	2	0	20.05	0	33.27		0	0	0
MqTZ-0100		5-9	Female		No	0	2	0	0	0	44.3	0	0	1		46.96
MqTZ-0101		5-9	Female		No	0	0	0	0	0		0	0	0
MqTZ-0102		5-9	Male		No	0	0	0	0	0		0	0	0
MqTZ-0103		5-9	Female		No	2	0	9.78	0	34.26		0	0	0
MqTZ-0104		5-9	Male		No	2	0	0.8	0	37.72		0	0	0
MqTZ-0105		10-15	Female		No	1	0	0.42	0	38.6		0	0	0
MqTZ-0106		5-9	Female		No	0	0	0	0	0		0	0	0
MqTZ-0107		10-15	Female		No	0	0	0	0	0		0	0	0
MqTZ-0108		10-15	Male		No	0	0	0	0	0		0	0	0
MqTZ-0109		10-15	Male		No	0	0	0	0	0		0	0	0
MqTZ-0110		5-9	Female		No	1	0	0.77	0	39.85		0	0	0
MqTZ-0111		5-9	Male		No	2	0	114.03	0	32.32		0	0	0
MqTZ-0112		5-9	Female		No	0	0	0	0	0		0	0	0
MqTZ-0113		5-9	Female		No	0	0	0	0	0		0	0	0
MqTZ-0114		5-9	Female		No	0	0	0	0	0		0	0	0
MqTZ-0115		30-34	Female		No	2	0	1.44	0	38.92		0	0	0
MqTZ-0116	MqTZ-0116	10-15	Female		No	2	1	872.29	0	29.25	38.59	0	1	1	44.95	49.11
MqTZ-0117		10-15	Female		No	0	0	0	0	0		0	0	0
MqTZ-0118		10-15	Female		No	0	0	0	0	0		0	0	0
MqTZ-0119		10-15	Female		No	0	0	0	0	0		0	0	0
MqTZ-0120		10-15	Male		No	2	1	41.83	0	33.83	41.62609291	1	0	0
MqTZ-0121	MqTZ-0121	15-19	Male		No	2	0	3095.57	0	27.34		0	0	0
MqTZ-0122		10-15	Male		No	2	0	27.77	0	34.45		0	0	0
MqTZ-0123	MqTZ-0123	10-15	Male		No	2	1	4601.03	0	26.74	33.00190639	1	0	0
MqTZ-0124		10-15	Male		No	2	1	236.02	0	31.22	37.85373306	0	1	0	49.55
MqTZ-0125		10-15	Female		No	0	0	0	0	0		0	0	0
MqTZ-0126		10-15	Male		No	0	0	0	0	0		0	0	0
MqTZ-0127		10-15	Male		No	2	0	147.9	0	31.93		0	0	0
MqTZ-0128		10-15	Male		No	0	0	0	0	0		0	0	0
MqTZ-0129		10-15	Female		No	0	0	0	0	0		0	0	0
MqTZ-0130		10-15	Male		No	0	0	0	0	0		0	0	0
MqTZ-0131		10-15	Male		No	2	0	44.52	0	33.74		0	0	0
MqTZ-0132		10-15	Male		No	0	1	0	0	0	43.22105026	0	1	0	42.24
MqTZ-0133		10-15	Female		No	0	0	0	0	0		0	0	0
MqTZ-0134		10-15	Male		No	2	0	360.86	0	29.68		0	0	0
MqTZ-0135	MqTZ-0135	5-9	Female		No	1	0	1.21	0	39.32		0	0	0
MqTZ-0136		10-15	Female		No	0	0	0		0		0	0	0
MqTZ-0137		10-15	Male		No	2	0	823.51	0	28.29		0	0	0
MqTZ-0138		10-15	Male		No	0	0	0	0	0		0	0	0
MqTZ-0139		10-15	Male		No	2	0	2717.63	0	26.27		0	0	0
MqTZ-0140	MqTZ-0140	10-15	Male		No	2	0	352.39	0	29.72		0	0	0
MqTZ-0141		10-15	Female		No	2	0	2.84	0	37.87		0	0	0
MqTZ-0142		10-15	Female		No	0	0	0	0	0		0	0	0
MqTZ-0143		10-15	Female		No	2	0	836.57	0	28.26		0	0	0
MqTZ-0144		10-15	Male		No	0	0	0	0	0		0	0	0
MqTZ-0145		10-15	Male		No	0	0	0	0	0		0	0	0
MqTZ-0146		5-9	Male		No	0	0	0	0	0		0	0	0
MqTZ-0147		5-9	Male		No	0	0	0	0	0		0	0	0
MqTZ-0148		10-15	Male		No	0	0	0	0	0		0	0	0
MqTZ-0149		10-15	Male		No	1	0	0.83	0	39.95		0	0	0
MqTZ-0150		10-15	Male		No	1	0	1.01	0	39.63		0	0	0
MqTZ-0151		10-15	Male		No	0	0	0	0	0		0	0	0
MqTZ-0152		10-15	Male		No	1	0	1.29	0	39.21		0	0	0
MqTZ-0153	MqTZ-0153	10-15	Female		No	2	0	1123.54	0	27.76		0	0	0
MqTZ-0154		10-15	Female		No	0	0	0	0	0		0	0	0
MqTZ-0155		10-15	Male		No	0	0	0	0	0		0	0	0
MqTZ-0156		10-15	Male		No	0	0	0	0	0		0	0	0
MqTZ-0157		10-15	Female		No	0	0	0	0	0		0	0	0
MqTZ-0158		10-15	Female		No	0	0	0	0	0		0	0	0
MqTZ-0159		10-15	Male		No	0	0	0	0	0		0	0	0
MqTZ-0160		10-15	Female		No	0	0	0	0	0		0	0	0
MqTZ-0161	MqTZ-0161	10-15	Female		No	0	0	0	0	0		0	0	0
MqTZ-0162	MqTZ-0162	10-15	Male		No	2	0	10806.5	0	23.94		0	0	0
MqTZ-0163		10-15	Male		No	2	0	7.19	0	36.31		0	0	0
MqTZ-0164	MqTZ-0164	10-15	Male		Yes	2	0	233.33	0	30.42		0	0	0
MqTZ-0165		10-15	Male		No	0	0	0	0	0		0	0	0
MqTZ-0166		10-15	Female		No	0	0	0	0	0		0	0	0
MqTZ-0167	MqTZ-0167	15-19	Male		Yes	2	0	2493.66	0	26.42		0	0	0
MqTZ-0168		10-15	Male		No	0	0	0	0	0		0	0	0
MqTZ-0169		5-9	Male		No	1	0	1.3	0	40.21		0	0	0
MqTZ-0170		10-15	Female		No	0	0	0	0	0		0	0	0
MqTZ-0171		10-15	Male		No	2	0	19.44	0	35.65		0	0	0
MqTZ-0172		5-9	Male		No	2	0	2827.89	0	27.28		0	0	0
MqTZ-0173		5-9	Male		No	0	0	0	0	0		0	0	0
MqTZ-0174		10-15	Female			0	0	0	0	0		0	0	0
MqTZ-0175		5-9	Female		No	0	0	0	0	0		0	0	0
MqTZ-0176		5-9	Female		No	0	0	0	0	0		0	0	0
MqTZ-0177		5-9	Male		No	0	1	0	0	0	34.12	0	1	0	34.9
MqTZ-0178	MqTZ-0178	10-15	Female		No	2	0	1017.09	0	29		0	0	0
MqTZ-0179		30-34	Male		No	2	1	1.22	0	40.31	40.41920471	0	0	0
MqTZ-0180	MqTZ-0180	10-15	Female		No	0	0	0	0	0		0	0	0
MqTZ-0181		5-9	Female		No	0	0	0	0	0		0	0	0
MqTZ-0182		10-15	Female		No	0	0	0	0	0		0	0	0
MqTZ-0183		10-15	Female		No	0	0	0	0	0		0	0	0
MqTZ-0184		10-15	Female		No	0	0	0	0	0		0	0	0
MqTZ-0185		10-15	Female		No	0	0	0	0	0		0	0	0
MqTZ-0186		10-15	Female		No	0	0	0	0	0		0	0	0
MqTZ-0187	MqTZ-0187	10-15	Female		No	2	0	131.2	0	32.45		0	0	0
MqTZ-0188		10-15	Female		No	0	0	0	0	0		0	0	0
MqTZ-0189	MqTZ-0189	10-15	Female		No	2	2	51.22	0	34.03	40.72	0	1	0	43.28
MqTZ-0190		10-15	Male		No	0	0	0	0	0		0	0	0
MqTZ-0191	MqTZ-0191	15-19	Male		No	2	1	54.15	0	33.93	39.91	1	0	0
MqTZ-0192	MqTZ-0192	15-19	Male		No	1	0	2.28	0	39.26		0	0	0
MqTZ-0193		10-15	Male		No	0	0	0	0	0		0	0	0
MqTZ-0194		5-9	Female		No	0	0	0	0	0		0	0	0
MqTZ-0195		5-9	Female		No	0	0	0	0	0		0	0	0
MqTZ-0196		5-9	Male		No	0	0	0		0		0	0	0
MqTZ-0197		5-9	Female		No	2	0	630.08	0	29.81		0	0	0
MqTZ-0198		5-9	Female		No	0	0	0	0	0		0	0	0
MqTZ-0199		5-9	Female		No	0	0	0	0	0		0	0	0
MqTZ-0200		5-9	Female		No	0	0	0	0	0		0	0	0
MqTZ-0201		5-9	Female		No	0	0	0	0	0		0	0	0
MqTZ-0202	MqTZ-0202	5-9	Female		No	2	0	905.19	0	29.2		0	0	0
MqTZ-0203		5-9	Male		No	0	0	0	0	0		0	0	0
MqTZ-0204		5-9	Female		No	0	0	0	0	0		0	0	0
MqTZ-0205		5-9	Female		No	0	0	0	0	0		0	0	0
MqTZ-0206		5-9	Male		No	0	0	0	0	0		0	0	0
MqTZ-0207		5-9	Male		No	0	0	0	0	0		0	0	0
MqTZ-0208		5-9	Male		No	0	0	0	0	0		0	0	0
MqTZ-0209		5-9	Male		No	0	0	0	0	0		0	0	0
MqTZ-0210		5-9	Female		No	0	0	0	0	0		0	0	0
MqTZ-0211		10-15	Female		No	0	0	0	0	0		0	0	0
MqTZ-0212		5-9	Male		No	0	0	0	0	0		0	0	0
MqTZ-0213		5-9	Male		No	0	0	0	0	0		0	0	0
MqTZ-0214		5-9	Female		No	0	0	0	0	0		0	0	0
MqTZ-0215		5-9	Female		No	0	0	0	0	0		0	0	0
MqTZ-0216	MqTZ-0216	5-9	Male		No	2	0	800.37	0	28.19		0	0	0
MqTZ-0217		5-9	Male		No	0	0	0	0	0		0	0	0
MqTZ-0218		10-15	Female		No	0	0	0	0	0		0	0	0
MqTZ-0219		5-9	Female		No	0	0	0	0	0		0	0	0
MqTZ-0220		5-9	Male		No	0	0	0	0	0		0	0	0
MqTZ-0221		10-15	Male		No	0	0	0	0	0		0	0	0
MqTZ-0222		10-15	Male		No	0	0	0	0	0		0	0	0
MqTZ-0223		10-15	Male		No	2	0	179.32	0	30.93		0	0	0
MqTZ-0224		10-15	Male		No	0	0	0	0	0		0	0	0
MqTZ-0225		10-15	Male		No	0	0	0	0	0		0	0	0
MqTZ-0226		5-9	Female		No	0	0	0	0	0		0	0	0
MqTZ-0227		5-9	Male		No	0	0	0	0	0		0	0	0
MqTZ-0228		10-15	Female		No	2	0	606.03	0	28.7		0	0	0
MqTZ-0229		5-9	Male		No	0	0	0	0	0		0	0	0
MqTZ-0230		5-9	Female		No	0	0	0	0	0		0	0	0
MqTZ-0231		10-15	Male		No	0	0	0	0	0		0	0	0
MqTZ-0232		10-15	Male		No	0	0	0	0	0		0	0	0
MqTZ-0233		5-9	Male		No	0	0	0	0	0		0	0	0
MqTZ-0234		10-15	Male		No	0	0	0	0	0		0	0	0
MqTZ-0235	MqTZ-0235	5-9	Female		No	2	0	1039.75	0	28.07		0	0	0
MqTZ-0236		10-15	Female		No	0	0	0	0	0		0	0	0
MqTZ-0237		5-9	Female		No	0	0	0	0	0		0	0	0
MqTZ-0238		5-9	Female		No	0	0	0	0	0		0	0	0
MqTZ-0239		5-9	Female		No	0	0	0	0	0		0	0	0
MqTZ-0240		10-15	Female		No	0	0	0	0	0		0	0	0
MqTZ-0241		5-9	Female		No	0	0	0	0	0		0	0	0
MqTZ-0242		5-9	Male		No	2	0	10.59	0	36.23		0	0	0
MqTZ-0243		5-9	Male		No	0	0	0	0	0		0	0	0
MqTZ-0244		5-9	Male		No	0	0	0	0	0		0	0	0
MqTZ-0245		5-9	Male		No	2	1	616.31	0	28.06	40.78409576	1	0	0
MqTZ-0246		5-9	Female		No	0	0	0	0	0		0	0	0
MqTZ-0247		5-9	Female		No	0	0	0	0	0		0	0	0
MqTZ-0248		5-9	Female		No	0	0	0	0	0		0	0	0
MqTZ-0249		5-9	Female		No	0	0	0	0	0		0	0	0
MqTZ-0250		5-9	Male		No	0	0	0	0	0		0	0	0
MqTZ-0251		5-9	Male		No	0	0	0	0	0		0	0	0
MqTZ-0252		5-9	Female		No	0	0	0	0	0		0	0	0
MqTZ-0253		10-15	Male		No	2	0	7.26	0	35.8		0	0	0
MqTZ-0254		5-9	Male		No	2	0	92.8	0	32.37		0	0	0
MqTZ-0255		5-9	Male		No	0	0	0	0	0		0	0	0
MqTZ-0256		10-15	Male		No	0	0	0	0	0		0	0	0
MqTZ-0257		10-15	Male		No	0	0	0	0	0		0	0	0
MqTZ-0258		5-9	Male		No	0	0	0	0	0		0	0	0
MqTZ-0259		10-15	Female		No	0	0	0	0	0		0	0	0
MqTZ-0260	MqTZ-0260	10-15	Female		No	2	0	5.75	0	36.21		0	0	0
MqTZ-0261		10-15	Female		No	2	0	212.28	0	30.9		0	0	0
MqTZ-0262		5-9	Male		No	0	0	0	0	0		0	0	0
MqTZ-0263		10-15	Male		No	0	0	0	0	0		0	0	0
MqTZ-0264		10-15	Female		No	0	0	0	0	0		0	0	0
MqTZ-0265		10-15	Female		No	0	0	0	0	0		0	0	0
MqTZ-0266		5-9	Female		No	0	0	0	0	0		0	0	0
MqTZ-0267		10-15	Female		No	0	0	0	0	0		0	0	0
MqTZ-0268		10-15	Male		No	2	0	59.23	0	32.14		0	0	0
MqTZ-0269		10-15	Male		No	0	0	0	0	0		0	0	0
MqTZ-0270		10-15	Male		No	0	0	0	0	0		0	0	0
MqTZ-0271		10-15	Male		No	0	0	0	0	0		0	0	0
MqTZ-0272		10-15	Male		No	0	0	0	0	0		0	0	0
MqTZ-0273		5-9	Male		No	0	0	0	0	0		0	0	0
MqTZ-0274		10-15	Male		No	0	0	0	0	0		0	0	0
MqTZ-0275		5-9	Female		No	0	0	0	0	0		0	0	0
MqTZ-0276	MqTZ-0276	10-15	Female		No	2	0	4.16	0	36.78		0	0	0
MqTZ-0277		10-15	Female		No	0	0	0	0	0		0	0	0
MqTZ-0278		10-15	Female		No	2	0	112.92	0	31.04		0	0	0
MqTZ-0279		15-19	Male		No	0	0	0	0	0		0	0	0
MqTZ-0280		10-15	Male		No	0	0	0	0	0		0	0	0
MqTZ-0281		5-9	Female		No	0	0	0	0	0		0	0	0
MqTZ-0282		5-9	Male		No	0	0	0	0	0		0	0	0
MqTZ-0283		5-9	Male		No	0	0	0	0	0		0	0	0
MqTZ-0284		5-9	Female		No	0	0	0	0	0		0	0	0
MqTZ-0285		5-9	Male		No	0	0	0	0	0		0	0	0
MqTZ-0286		5-9	Male		No	2	0	9.12	0	36.5		0	0	0
MqTZ-0287		5-9	Male		No	0	0	0	0	0		0	0	0
MqTZ-0288		5-9	Male		No	0	0	0	0	0		0	0	0
MqTZ-0289		5-9	Male		No	0	0	0	0	0		0	0	0
MqTZ-0290		5-9	Female		No	0	0	0	0	0		0	0	0
MqTZ-0291		5-9	Female		No	0	0	0	0	0		0	0	0
MqTZ-0292		10-15	Male		No	0	0	0	0	0		0	0	0
MqTZ-0293		10-15	Male		No	0	0	0	0	0		0	0	0
MqTZ-0294		10-15	Male		No	1	0	0.2	0	40.44		0	0	0
MqTZ-0295		10-15	Male		No	0	0	0	0	0		0	0	0
MqTZ-0296		10-15	Male		No	0	0	0	0	0		0	0	0
MqTZ-0297		10-15	Female		No	0	0	0	0	0		0	0	0
MqTZ-0298		5-9	Female		No	0	0	0	0	0		0	0	0
MqTZ-0299		5-9	Female		No	0	0	0	0	0		0	0	0
MqTZ-0300		10-15	Female		No	0	0	0	0	0		0	0	0
MqTZ-0301		10-15	Male		No	0	0	0	0	0		0	0	0
MqTZ-0302	MqTZ-0302	10-15	Female		No	2	0	34.38	0	32.8		0	0	0
MqTZ-0303		10-15	Female		No	0	1	0	0	0	43.81567001	1	0	0
MqTZ-0304		10-15	Female		No	0	0	0	0	0		0	0	0
MqTZ-0305		10-15	Male		No	0	0	0	0	0		0	0	0
MqTZ-0306		10-15	Male		No	0	0	0	0	0		0	0	0
MqTZ-0307		10-15	Male		No	0	0	0	0	0		0	0	0
MqTZ-0308		10-15	Female		No	0	0	0	0	0		0	0	0
MqTZ-0309		10-15	Female		No	0	0	0	0	0		0	0	0
MqTZ-0310		10-15	Female		No	0	0	0	0	0		0	0	0
MqTZ-0311		10-15	Female		No	0	0	0	0	0		0	0	0
MqTZ-0312		10-15	Female		No	2	1	122.21	0	30.92	39.52	0	1	0	43.54
MqTZ-0313		10-15	Female		No	2	0	110.5	0	31.71		0	0	0
MqTZ-0314		10-15	Female		No	0	0	0	0	0		0	0	0
MqTZ-0315		10-15	Male		No	1	0	0.44	0	39.86		0	0	0
MqTZ-0316		10-15	Female		No	0	0	0	0	0		0	0	0
MqTZ-0317		10-15	Female		No	0	0	0	0	0		0	0	0
MqTZ-0318		10-15	Male		No	0	0	0	0	0		0	0	0
MqTZ-0319		10-15	Female		No	1	0	0.56	0	39.48		0	0	0
MqTZ-0320		10-15	Male		No	0	0	0	0	0		0	0	0
MqTZ-0321		10-15	Male		No	0	0	0	0	0		0	0	0
MqTZ-0322		10-15	Female		No	0	0	0	0	0		0	0	0
MqTZ-0323		15-19	Female		No	0	0	0	0	0		0	0	0
MqTZ-0324		10-15	Male		No	0	0	0	0	0		0	0	0
MqTZ-0325		10-15	Female		No	0	0	0	0	0		0	0	0
MqTZ-0326		10-15	Female		No	0	0	0	0	0		0	0	0
MqTZ-0327		15-19	Female		No	0	0	0	0	0		0	0	0
MqTZ-0328		15-19	Female		No	2	0	11.39	0	35.06		0	0	0
MqTZ-0329		10-15	Male		No	0	0	0	0	0		0	0	0
MqTZ-0330		5-9	Male		No	0	0	0	0	0		0	0	0
MqTZ-0331		5-9	Male		No	0	0	0	0	0		0	0	0
MqTZ-0332		10-15	Male		No	0	0	0	0	0		0	0	0
MqTZ-0333		10-15	Male		No	0	0	0	0	0		0	0	0
MqTZ-0334		10-15	Male		No	0	0	0	0	0		0	0	0
MqTZ-0335		10-15	Male		No	0	0	0	0	0		0	0	0
MqTZ-0336		10-15	Male		No	0	0	0	0	0		0	0	0
MqTZ-0337		10-15	Female		No	0	0	0	0	0		0	0	0
MqTZ-0338		25-29	Female		No	0	0	0	0	0		0	0	0
MqTZ-0339		25-29	Male		No	0	0	0	0	0		0	0	0
MqTZ-0340		30-34	Female		No	0	0	0	0	0		0	0	0
MqTZ-0341		50-54	Male		No	0	0	0	0	0		0	0	0
MqTZ-0342		40-44	Female		No	0	0	0	0	0		0	0	0
MqTZ-0343		30-34	Male		No	0	1	0	0	0	42.4452858	1	0	0
MqTZ-0344		20-24	Male		No	0	0	0	0	0		0	0	0
MqTZ-0345		35-39	Male		No	0	0	0	0	0		0	0	0
MqTZ-0346		15-19	Female		No	0	0	0	0	0		0	0	0
MqTZ-0347		35-39	Male		No	0	0	0	0	0		0	0	0
MqTZ-0348		25-29	Female		No	0	0	0	0	0		0	0	0
MqTZ-0349		25-29	Female		No	0	0	0	0	0		0	0	0
MqTZ-0350		15-19	Female		No	0	0	0	0	0		0	0	0
MqTZ-0351		25-29	Male		No	0	0	0	0	0		0	0	0
MqTZ-0352		20-24	Female		No	0	0	0	0	0		0	0	0
MqTZ-0353		10-15	Male		No	0	0	0	0	0		0	0	0
MqTZ-0354	MqTZ-0354	10-15	Male		No	2	0	344.68	0	29.11		0	0	0
MqTZ-0355		10-15	Male		No	0	0	0	0	0		0	0	0
MqTZ-0356		5-9	Female		No	0	0	0	0	0		0	0	0
MqTZ-0357		10-15	Male		No	0	0	0	0	0		0	0	0
MqTZ-0358		5-9	Female		No	0	1	0	0	0	44.91543198	0	0	0
MqTZ-0359		10-15	Male		No	0	0	0	0	0		0	0	0
MqTZ-0360		10-15	Female		No	0	0	0	0	0		0	0	0
MqTZ-0361		10-15	Female		No	0	0	0	0	0		0	0	0
MqTZ-0362	MqTZ-0362	10-15	Female		No	2	0	314.01	0	29.24		0	0	0
MqTZ-0363		10-15	Male		No	1	0	0.18	0	39.64		0	0	0
MqTZ-0364	MqTZ-0364	15-19	Male		No	2	0	17.91	0	33.23		0	0	0
MqTZ-0365		5-9	Female		No	0	0	0	0	0		0	0	0
MqTZ-0366	MqTZ-0366	5-9	Male		No	2	0	79.24	0	31.16		0	0	0
MqTZ-0367	MqTZ-0367	15-19	Male		No	2	0	27.4	0	32.63		0	0	0
MqTZ-0368		10-15	Female		No	2	0	1.18	0	37.01		0	0	0
MqTZ-0369		5-9	Female		No	0	0	0	0	0		0	0	0
MqTZ-0370		5-9	Male		No	0	0	0	0	0		0	0	0
MqTZ-0371		5-9	Female		No	0	0	0	0	0		0	0	0
MqTZ-0372		5-9	Female		No	0	0	0	0	0		0	0	0
MqTZ-0373		5-9	Female		No	2	0	4.32	0	35.2		0	0	0
MqTZ-0374		5-9	Female		No	2	0	123040.02	0	20.94		0	0	0
MqTZ-0375		5-9	Female		No	2	0	1.79	0	36.43		0	0	0
MqTZ-0376		5-9	Female		No	2	0	0.59	0	37.98		0	0	0
MqTZ-0377		5-9	Male		No	1	0	0.4	0	38.51		0	0	0
MqTZ-0378		5-9	Male		No	0	0	0	0	0		0	0	0
MqTZ-0379		5-9	Male		No	0	0	0	0	0		0	0	0
MqTZ-0380		5-9	Female		No	1	0	0.2	0	39.45		0	0	0
MqTZ-0381		5-9	Male		No	1	0	0.23	0	39.26		0	0	0
MqTZ-0382		5-9	Male		No	0	0	0	0	0		0	0	0
MqTZ-0383		5-9	Female		No	0	0	0	0	0		0	0	0
MqTZ-0384		10-15	Male		No	0	0	0	0	0		0	0	0
MqTZ-0385	MqTZ-0385	5-9	Male		No	2	0	12999.23	0	24.07		0	0	0
MqTZ-0386		5-9	Male		No	2	1	4933.04	0	25.49	34.78	0	1	1	45.36	46.6
MqTZ-0387		5-9	Female		No	1	0	0.47	0	39.09		0	0	0
MqTZ-0388		5-9	Female		No	1	0	0.38	0	39.41		0	0	0
MqTZ-0389		5-9	Female		No	0	0	0	0	0		0	0	0
MqTZ-0390		5-9	Female		No	0	0	0	0	0		0	0	0
MqTZ-0391		5-9	Female		No	0	0	0	0	0		0	0	0
MqTZ-0392	MqTZ-0392	5-9	Male		No	0	0	0	0	0		0	0	0
MqTZ-0393		5-9	Male		No	0	0	0	0	0		0	0	0
MqTZ-0394	MqTZ-0394	5-9	Male		No	1	0	0.35	0	39.51		0	0	0
MqTZ-0395		5-9	Male		No	0	2	0	0	0	38.64	1	0	0
MqTZ-0396		5-9	Female		No	0	0	0	0	0		0	0	0
MqTZ-0397		5-9	Female		No	0	0	0	0	0		0	0	0
MqTZ-0398		5-9	Female		No	1	0	0.31	0	39.72		0	0	0
MqTZ-0399		5-9	Male		No	0	0	0	0	0		0	0	0
MqTZ-0400		5-9	Male		No	0	0	0	0	0		0	0	0
MqTZ-0401		10-15	Female		No	2	0	106.83	0	31.12		0	0	0
MqTZ-0402		5-9	Female		No	0	0	0	0	0		0	0	0
MqTZ-0403		5-9	Male		No	0	0	0	0	0		0	0	0
MqTZ-0404	MqTZ-0404	10-15	Female		No	0	0	0	0	0		0	0	0
MqTZ-0405		10-15	Male		No	1	0	0.38	0	39.41		0	0	0
MqTZ-0406	MqTZ-0406	10-15	Female		No	2	0	683.01	0	28.39		0	0	0
MqTZ-0407		5-9	Male		No	0	0	0	0	0		0	0	0
MqTZ-0408		5-9	Female		No	0	0	0	0	0		0	0	0
MqTZ-0409		5-9	Male		No	0	0	0	0	0		0	0	0
MqTZ-0410		5-9	Male		No	0	0	0	0	0		0	0	0
MqTZ-0411		10-15	Male		No	2	2	11.28	0	34.42	41.92	0	0	1		45.2
MqTZ-0412		10-15	Male		No	0	0	0	0	0		0	0	0
MqTZ-0413		5-9	Male		No	0	0	0	0	0		0	0	0
MqTZ-0414	MqTZ-0414	10-15	Male		No	2	0	4.23	0	35.86		0	0	0
MqTZ-0415		10-15	Male		No	0	0	0	0	0		0	0	0
MqTZ-0416		10-15	Male		No	0	0	0	0	0		0	0	0
MqTZ-0417		10-15	Male		No	0	0	0	0	0		0	0	0
MqTZ-0418		10-15	Male		No	0	0	0	0	0		0	0	0
MqTZ-0419		10-15	Male		No	0	1	0	0	0	43.93431091	1	0	0
MqTZ-0420		5-9	Male		No	0	2	0	0	0	42.03	0	1	0	48.29
MqTZ-0421		5-9	Male		No	0	0	0	0	0		0	0	0
MqTZ-0422		10-15	Male		No	0	0	0	0	0		0	0	0
MqTZ-0423		10-15	Male		No	2	1	300.5	0	29.93	32.16	0	1	0	43.23
MqTZ-0424		10-15	Male		No	1	1	1.33	0	39.21	41.51179504	1	0	0
MqTZ-0425	MqTZ-0425	10-15	Male		No	2	2	413.87	0	29.38	43.06	0	1	0	49.04
MqTZ-0426	MqTZ-0426	10-15	Male		No	2	1	1803.06	0	26.86	37.78	0	1	0	45.01
MqTZ-0427		10-15	Female		No	2	0	12900.32	0	23.49		0	0	0
MqTZ-0428		10-15	Female		No	2	0	7.01	0	36.36		0	0	0
MqTZ-0429		10-15	Female		No	2	0	374.16	0	29.55		0	0	0
MqTZ-0430		10-15	Female		No	2	0	4.18	0	37.24		0	0	0
MqTZ-0431	MqTZ-0431	5-9	Female		No	1	0	1.04	0	39.62		0	0	0
MqTZ-0432		10-15	Female		No	1	0	1.33	0	39.21		0	0	0
MqTZ-0433		10-15	Female		No	0	0	0	0	0		0	0	0
MqTZ-0434		5-9	Male		No	0	0	0	0	0		0	0	0
MqTZ-0435		5-9	Male		No	1	0	1.12	0	39.51		0	0	0
MqTZ-0436		5-9	Female		No	2	0	1.32	0	39.22		0	0	0
MqTZ-0437	MqTZ-0437	5-9	Female		No	2	0	1809.4	0	26.85		0	0	0
MqTZ-0438		5-9	Male		No	2	0	61.94	0	32.63		0	0	0
MqTZ-0439		5-9	Male		No	2	1	83.94	0	32.11	42.635	1	0	0
MqTZ-0440	MqTZ-0440	10-15	Male		No	2	0	407.08	0	29.41		0	0	0
MqTZ-0441		10-15	Male		No	0	0	0	0	0		0	0	0
MqTZ-0442		5-9	Male		No	1	0	0.77	0	40.14		0	0	0
MqTZ-0443	MqTZ-0443	5-9	Male		No	2	0	9.72	0	35.8		0	0	0
MqTZ-0444		5-9	Male		No	2	0	1.37	0	39.15		0	0	0
MqTZ-0445		5-9	Female		No	0	1	0	0	0	44.56976318	1	0	0
MqTZ-0446	MqTZ-0446	10-15	Female		No	0	1	0	0	0	43.9415741	0	0	0
MqTZ-0447		5-9	Female		No	0	0	0	0	0		0	0	0
MqTZ-0448		10-15	Female		No	0	0	0	0	0		0	0	0
MqTZ-0449		10-15	Female		No	2	0	24.86	0	34.19		0	0	0
MqTZ-0450		5-9	Female		No	2	0	0.88	0	39.91		0	0	0
MqTZ-0451	MqTZ-0451	10-15	Male		No	2	0	107.36	0	31.69		0	0	0
MqTZ-0452		5-9	Male		No	0	0	0	0	0		0	0	0
MqTZ-0453		10-15	Male		No	2	0	0.82	0	40.04		0	0	0
MqTZ-0454	MqTZ-0454	10-15	Male		No	2	0	105.88	0	31.71		0	0	0
MqTZ-0455	MqTZ-0455	10-15	Female		No	2	0	528.34	0	28.96		0	0	0
MqTZ-0456		5-9	Male		No	0	0	0	0	0		0	0	0
MqTZ-0457		5-9	Male		No	1	0	0.86	0	38.82		0	0	0
MqTZ-0458		5-9	Female		No	0	0	0	0	0		0	0	0
MqTZ-0459		5-9	Male		No	0	0	0	0	0		0	0	0
MqTZ-0460		10-15	Female		No	1	0	0.86	0	38.83		0	0	0
MqTZ-0461		5-9	Female		No	0	0	0	0	0		0	0	0
MqTZ-0462	MqTZ-0462	5-9	Female		No	2	0	2416.54	0	26.61		0	0	0
MqTZ-0463		5-9	Female		No	2	0	17.98	0	34.15		0	0	0
MqTZ-0464		10-15	Male		No	2	0	7.93	0	35.41		0	0	0
MqTZ-0465		5-9	Male		No	0	0	0	0	0		0	0	0
MqTZ-0466	MqTZ-0466	5-9	Female		No	2	0	37.13	1	33.03		0	0	0
MqTZ-0467		10-15	Male		No	2	0	176.72	0	30.63		0	0	0
MqTZ-0468		10-15	Male		No	2	0	8.28	0	35.34		0	0	0
MqTZ-0469		10-15	Male		No	2	0	8.27	0	35.35		0	0	0
MqTZ-0470		10-15	Female		No	0	0	0	0	0		0	0	0
MqTZ-0471	MqTZ-0471	5-9	Female		No	2	0	1.69	0	37.78		0	0	0
MqTZ-0472		5-9	Female		No	2	0	0.61	0	39.36		0	0	0
MqTZ-0473		10-15	Male		No	0	0	0	0	0		0	0	0
MqTZ-0474		10-15	Male		No	0	0	0	0	0		0	0	0
MqTZ-0475	MqTZ-0475	10-15	Male		No	2	1	280.43	0	29.92	38.65	0	1	0	45.4
MqTZ-0476		10-15	Male		No	2	1	7.01	0	35.6	41.22316742	1	0	0
MqTZ-0477	MqTZ-0477	10-15	Female		No	2	1	0.77	0	39.01	38.51	0	1	1	41.07	49.1
MqTZ-0478		10-15	Female		No	2	2	1.47	0	38	43.09	1	0	0
MqTZ-0479		10-15	Male		No	1	0	0.9	0	38.77		0	0	0
MqTZ-0480		10-15	Male		No	1	0	1.04	0	38.54		0	0	0
MqTZ-0481		5-9	Female		No	1	0	0.88	0	38.79		0	0	0
MqTZ-0482		10-15	Female		No	2	0	55.27	0	33.29		0	0	0
MqTZ-0483		10-15	Female		No	2	0	0.79	0	38.96		0	0	0
MqTZ-0484		10-15	Male		No	2	0	9.19	0	35.18		0	0	0
MqTZ-0485		10-15	Male		No	0	0	0	0	0		0	0	0
MqTZ-0486		10-15	Male		No	0	0	0	0	0		0	0	0
MqTZ-0487		10-15	Male		No	0	0	0	0	0		0	0	0
MqTZ-0488		10-15	Female		No	2	1	199.98	0	30.44	41.9541626	0	0	1		45.2
MqTZ-0489	MqTZ-0489	10-15	Female		No	2	1	1747.02	0	27.11	43.17526627	0	0	0
MqTZ-0490		10-15	Female		No	2	0	350.89	0	30		0	0	0
MqTZ-0491		10-15	Male		No	2	0	21.21	0	33.9		0	0	0
MqTZ-0492		10-15	Male		No	1	0	0.34	0	40.24		0	0	0
MqTZ-0493		10-15	Male		No	2	0	9.45	0	35.77		0	0	0
MqTZ-0494	MqTZ-0494	10-15	Male		No	2	0	4331.43	0	25.28		0	0	0
MqTZ-0495		5-9	Female		No	2	0	982.51	0	27.82		0	0	0
MqTZ-0496		5-9	Male		No	0	0	0	0	0		0	0	0
MqTZ-0497		10-15	Male		No	0	0	0	0	0		0	0	0
MqTZ-0498		10-15	Female		No	0	0	0	0	0		0	0	0
MqTZ-0499	MqTZ-0499	5-9	Male		No	2	0	284.41	0	29.94		0	0	0
MqTZ-0500		10-15	Female		No	0	0	0	0	0		0	0	0
MqTZ-0501		10-15	Female		No	2	0	10.92	0	35.52		0	0	0
MqTZ-0502		10-15	Female		No	2	0	4.81	0	36.92		0	0	0
MqTZ-0503		10-15	Male		No	0	0	0	0	0		0	0	0
MqTZ-0504		5-9	Female		No	2	0	5.39	0	36.73		0	0	0
MqTZ-0505		10-15	Male		No	0	0	0	0	0		0	0	0
MqTZ-0506		10-15	Female		No	2	0	124.97	0	31.84		0	0	0
MqTZ-0507		10-15	Female		No	1	0	1.95	0	38.47		0	0	0
MqTZ-0508		10-15	Male		No	0	0	0	0	0		0	0	0
MqTZ-0509		10-15	Female		No	0	0	0	0	0		0	0	0
MqTZ-0510		10-15	Male		No	2	0	36.79	0	33.44		0	0	0
MqTZ-0511		10-15	Male		No	0	0	0	0	0		0	0	0
MqTZ-0512		10-15	Female		No	0	0	0	0	0		0	0	0
MqTZ-0513		10-15	Male		No	0	0	0	0	0		0	0	0
MqTZ-0514		5-9	Female		No	0	0	0	0	0		0	0	0
MqTZ-0515		5-9	Female		No	1	0	0.49	0	40.85		0	0	0
MqTZ-0516		5-9	Female		No	0	0	0	0	0		0	0	0
MqTZ-0517		10-15	Male		No	0	0	0	0	0		0	0	0
MqTZ-0518	MqTZ-0518	10-15	Female		No	2	0	794.58	0	28.19		0	0	0
MqTZ-0519		10-15	Male		No	0	0	0	0	0		0	0	0
MqTZ-0520		10-15	Female		No	2	0	4.22	0	37.15		0	0	0
MqTZ-0521		10-15	Male		No	0	0	0	0	0		0	0	0
MqTZ-0522	MqTZ-0522	10-15	Male		No	2	0	254.07	0	30.14		0	0	0
MqTZ-0523		10-15	Male		No	0	0	0	0	0		0	0	0
MqTZ-0524		5-9	Female		No	0	0	0	0	0		0	0	0
MqTZ-0525		5-9	Female		No	0	0	0	0	0		0	0	0
MqTZ-0526		5-9	Male		No	0	0	0	0	0		0	0	0
MqTZ-0527		10-15	Female		No	2	0	3.72	0	37.36		0	0	0
MqTZ-0528		5-9	Male		No	2	0	938.58	0	27.9		0	0	0
MqTZ-0529		5-9	Female		No	0	1	0	0	0	43.17428207	1	0	0
MqTZ-0530		5-9	Female		No	0	0	0	0	0		0	0	0
MqTZ-0531		15-19	Male		Yes	0	1	0	0	0	39.26	0	0	0
MqTZ-0532		10-15	Female		No	0	0	0	0	0		0	0	0
MqTZ-0533		10-15	Female		No	0	0	0	0	0		0	0	0
MqTZ-0534		10-15	Female		No	0	1	0	0	0	43.26877594	0	1	0	40.07
MqTZ-0535		10-15	Female		No	0	0	0	0	0		0	0	0
MqTZ-0536		10-15	Male		No	0	0	0	0	0		0	0	0
MqTZ-0537		10-15	Female		No	0	0	0	0	0		0	0	0
MqTZ-0538		15-19	Male		No	0	0	0	0	0		0	0	0
MqTZ-0539		10-15	Female			0	2	0		0	42.16	1	0	0
MqTZ-0540		15-19	Female		No	0	0	0		0		0	0	0
MqTZ-0541		10-15	Female		No	0	0	0		0		0	0	0
MqTZ-0542		10-15	Female		No	1	0	7.84		37.19		0	0	0
MqTZ-0543		10-15	Male		No	0	2	0		0	41.49	1	0	0
MqTZ-0544		10-15	Female		No	0	0	0		0		0	0	0
MqTZ-0545		10-15	Female		No	0	1	0		0	37.82	0	1	0	39.34
MqTZ-0546		10-15	Male		No	0	3	0		0	41.34	1	0	0
MqTZ-0547		10-15	Female		No	0	1	0		0	44.25676727	0	1	0	43.35
MqTZ-0548		10-15	Female		Yes	0	3	0		0	41.04	1	0	0
MqTZ-0549		10-15	Male		No	0	0	0		0		0	0	0
MqTZ-0550	MqTZ-0550	10-15	Male		No	0	1	0	0	0	39.46	0	0	0
MqTZ-0551		5-9	Male		No	0	0	0		0		0	0	0
MqTZ-0552		10-15	Male		No	0	3	0		0	41.93	0	0	0
MqTZ-0553		10-15	Male		No	2	0	4220.55		26.84		0	0	0
MqTZ-0554		5-9	Male		No	0	3	0		0	42.63	1	0	0
MqTZ-0555		10-15	Male		No	0	0	0		0		0	0	0
MqTZ-0556		10-15	Male		No	0	1	0		0	39.53610992	0	0	0
MqTZ-0557	MqTZ-0557	10-15	Male		No	2	0	960.52	0	29.28		0	0	0
MqTZ-0558		10-15	Male		No	2	1	296.24		31.21	42.6354	1	0	0
MqTZ-0559		10-15	Male		No	0	0	0		0		0	0	0
MqTZ-0560		10-15	Male		No	0	0	0		0		0	0	0
MqTZ-0561		5-9	Male		No	0	2	0		0	42.82	1	0	0
MqTZ-0562		10-15	Male		Yes	0	0	0		0		0	0	0
MqTZ-0563		10-15	Male		No	0	0	0		0		0	0	0
MqTZ-0564		10-15	Female		No	0	0	0		0		0	0	0
MqTZ-0565		10-15	Male		No	2	0	43.79		34.36		0	0	0
MqTZ-0566	MqTZ-0566	10-15	Male		No	2	0	3210.83	0	27.18		0	0	0
MqTZ-0567		10-15	Female		Yes	0	1	0		0	43.75111389	0	0	1		49.06
MqTZ-0568		10-15	Male		No	0	0	0		0		0	0	0
MqTZ-0569	MqTZ-0569	10-15	Male		No	0	2	0	0	0	41.09	1	0	0
MqTZ-0570		10-15	Female		No	0	1	0		0	42.45587921	0	1	0	37.38
MqTZ-0571		10-15	Male		No	2	0	447.95		30.42		0	0	0
MqTZ-0572	MqTZ-0572	10-15	Female		No	0	0	0	0	0		0	0	0
MqTZ-0573	MqTZ-0573	10-15	Female		No	2	0	2675.56	0	27.48		0	0	0
MqTZ-0574		10-15	Female		No	0	1	0		0	41.25378799	0	1	0	42.59
MqTZ-0575		5-9	Female		No	0	0	0		0		0	0	0
MqTZ-0576		5-9	Female		No	0	0	0		0		0	0	0
MqTZ-0577	MqTZ-0577	10-15	Male		No	2	1	97.4	0	32.93	42.1082	1	0	0
MqTZ-0578		5-9	Male		No	0	3	0		0	40.93	0	0	0
MqTZ-0579		5-9	Female		No	0	0	0		0		0	0	0
MqTZ-0580		5-9	Male		No	0	0	0		0		0	0	0
MqTZ-0581		10-15	Male		No	0	0	0		0		0	0	0
MqTZ-0582		5-9	Male		No	2	0	205.12		30.96		0	0	0
MqTZ-0583		10-15	Male		No	2	0	847.37		28.44		0	0	0
MqTZ-0584		10-15	Male		Yes	2	0	233.41		30.73		0	0	0
MqTZ-0585		10-15	Male		No	0	0	0		0		0	0	0
MqTZ-0586		5-9	Male		No	0	0	0		0		0	0	0
MqTZ-0587		5-9	Male		No	2	1	64.66		33.02	41.0311	1	0	0
MqTZ-0588	MqTZ-0588	15-19	Male	2:00	No	2	0	20	0	33.7		0	0	0
MqTZ-0589		10-15	Female		No	2	0	177.74		31.22		0	0	0
MqTZ-0590		10-15	Female		No	0	3	0		0	41.74	1	0	0
MqTZ-0591	MqTZ-0591	10-15	Female		No	0	0	0	0	0		0	0	0
MqTZ-0592		5-9	Female		Yes	0	0	0		0		0	0	0
MqTZ-0593		10-15	Female		Yes	0	0	0		0		0	0	0
MqTZ-0594		10-15	Male		No	0	0	0		0		0	0	0
MqTZ-0595		10-15	Male		No	0	2	0		0	42	1	0	0
MqTZ-0596		10-15	Female		No	0	2	0	0	0	42.19	1	0	0
MqTZ-0597		10-15	Male		No	2	0	47.49		32.41		0	0	0
MqTZ-0598	MqTZ-0598	10-15	Female	2:00	No	2	0	60.65	0	32.04		0	0	0
MqTZ-0599	MqTZ-0599	10-15	Male	2:00	No	2	0	20.91	0	33.65		0	0	0
MqTZ-0600		5-9	Female		No	0	0	0		0		0	0	0
MqTZ-0601		5-9	Male			0	0	0		0		0	0	0
MqTZ-0602		5-9	Male		No	1		2.63		36.8		0	0	0
MqTZ-0603		10-15	Female		No	0	0	0		0		0	0	0
MqTZ-0604		5-9	Female		No	2	0	493.6		28.87		0	0	0
MqTZ-0605		5-9	Female		No	0	0	0		0		0	0	0
MqTZ-0606		5-9	Male		No	0	0	0		0		0	0	0
MqTZ-0607		10-15	Male		No	0	2	0		0	42.32	0	1	0	37.41
MqTZ-0608		5-9	Male		No	0	0	0		0		0	0	0
MqTZ-0609		10-15	Female		No	0	0	0		0		0	0	0
MqTZ-0610		10-15	Female		No	1		0.4		39.5		0	0	0
MqTZ-0611		15-19	Female		Yes	2	0	6467.02		24.98		0	0	0
MqTZ-0612		10-15	Female		No	0	0	0		0		0	0	0
MqTZ-0613		10-15	Female		No	0	0	0		0		0	0	0
MqTZ-0614		15-19	Male		No	0	0	0		0		0	0	0
MqTZ-0615		5-9	Female		No	0	3	0		0	41.57	0	0	1		40.18
MqTZ-0616		5-9	Male		No	0	0	0		0		0	0	0
MqTZ-0617		5-9	Male		No	0	3	0		0	42.98	0	0	0
MqTZ-0618		5-9	Male		No	0	1	0		0	35.03	0	0	1		41.44
MqTZ-0619		5-9	Female		No	0	3	0		0	41.52	1	0	0
MqTZ-0620		5-9	Female		No	0	0	0		0		0	0	0
MqTZ-0621		5-9	Male		No	0	0	0		0		0	0	0
MqTZ-0622		15-19	Male		No	0	0	0		0		0	0	0
MqTZ-0623		10-15	Male		No	0	0	0		0		0	0	0
MqTZ-0624	MqTZ-0624	15-19	Male	2:00	No	2	0	21.4	0	33.6		0	0	0
MqTZ-0625		10-15	Female		No	0	0	0		0		0	0	0
MqTZ-0626		15-19	Female			0	0	0		0		0	0	0
MqTZ-0627		15-19	Male		No	2		0.01		40.13		0	0	0
MqTZ-0628		10-15	Male		No	2	0	0.67		37.44		0	0	0
MqTZ-0629		10-15	Male		No	2	0	2462.46		27.13		0	0	0
MqTZ-0630		10-15	Male		No	0	0	0	0	0		0	0	0
MqTZ-0631		10-15	Female		No	0	3	0	0	0	41.91	0	0	1		42.94
MqTZ-0632		10-15	Female		No	2	0	3.76	0	35.27		0	0	0
MqTZ-0633		10-15	Male		No	0	0	0	0	0		0	0	0
MqTZ-0634		10-15	Female		No	0	0	0	0	0		0	0	0
MqTZ-0635		15-19	Male		No	0	2	0	0	0	41.99	1	0	0
MqTZ-0636		5-9	Female		No	0	0	0	0	0		0	0	0
MqTZ-0637		10-15	Female		No	0	0	0	0	0		0	0	0
MqTZ-0638		10-15	Female		Yes	0	0	0	0	0		0	0	0
MqTZ-0639		10-15	Male		No	0	0	0	0	0		0	0	0
MqTZ-0640		10-15	Female		No	0	0	0	0	0		0	0	0
MqTZ-0641		55-59	Male		No	0	3	0	0	0	41.87	1	0	0
MqTZ-0642		25-29	Female		No	0	0	0	0	0		0	0	0
MqTZ-0643		30-34	Female		No	0	0	0	0	0		0	0	0
MqTZ-0644		20-24	Female		No	0	2	0	0	0	42.08	0	0	0
MqTZ-0645		35-39	Female		Yes	0	0	0	0	0		0	0	0
MqTZ-0646		10-15	Female		No	0	0	0	0	0		0	0	0
MqTZ-0647		20-24	Female		No	0	2	0	0	0	41.16	0	0	0
MqTZ-0648		30-34	Female		No	0	0	0	0	0		0	0	0
MqTZ-0649		35-39	Female		No	0	0	0	0	0		0	0	0
MqTZ-0650		30-34	Female		No	0	1	0	0	0	39.96357346	0	0	0
MqTZ-0651		15-19	Female		No	0	0	0	0	0		0	0	0
MqTZ-0652		30-34	Female		No	0	0	0	0	0		0	0	0
MqTZ-0653		20-24	Male		No	0	2	0	0	0	41.66	1	0	0
MqTZ-0654		30-34	Female		No	0	0	0	0	0		0	0	0
MqTZ-0655		20-24	Male		No	0	0	0	0	0		0	0	0
MqTZ-0656		30-34	Female		No	0	3	0	0	0	42.07	1	0	0
MqTZ-0657		45-49	Female		No	0	0	0	0	0		0	0	0
MqTZ-0658		30-34	Female		Yes	0	3	0	0	0	43.2	1	0	0
MqTZ-0659	MqTZ-0659	20-24	Female		No	2	0	73.53	0	32.61		0	0	0
MqTZ-0660		15-19	Female		No	0	0	0	0	0		0	0	0
MqTZ-0661		25-29	Female		No	0	0	0	0	0		0	0	0
MqTZ-0662		65-69	Male		No	0	0	0	0	0		0	0	0
MqTZ-0663		25-29	Male		No	0	0	0	0	0		0	0	0
MqTZ-0664		25-29	Female		No	0	3	0	0	0	40.96	0	0	0
MqTZ-0665		20-24	Female		No	0	0	0	0	0		0	0	0
MqTZ-0666		5-9	Female		No	0	3	0	0	0	42.14	0	0	0
MqTZ-0667		30-34	Female		No	0	3	0	0	0	39.66	1	0	0
MqTZ-0668		20-24	Female		No	0	3	0	0	0	40	0	0	0
MqTZ-0669		35-39	Female		No	0	2	0	0	0	41.15	1	0	0
MqTZ-0670		35-39	Female		No	0	0	0	0	0		0	0	0
MqTZ-0671		50-54	Female		No	0	0	0	0	0		0	0	0
MqTZ-0672		25-29	Female		No	0	3	0	0	0	40.93	0	0	0
MqTZ-0673		20-24	Male		Yes	0	0	0	0	0		0	0	0
MqTZ-0674	MqTZ-0674	30-34	Female	0:45	No	1	0	0.58	0	39.91		0	0	0
MqTZ-0675		15-19	Female		No	0	0	0	0	0		0	0	0
MqTZ-0676		25-29	Female		No	0	3	0	0	0	42.25	0	0	1		43.93
MqTZ-0677		25-29	Male		No	0	0	0	0	0		0	0	0
MqTZ-0678		55-59	Female		No	0	0	0	0	0		0	0	0
MqTZ-0679		15-19	Female		No	0	0	0	0	0		0	0	0
MqTZ-0680		30-34	Female		No	0	0	0	0	0		0	0	0
MqTZ-0681		35-39	Male		No	0	0	0	0	0		0	0	0
MqTZ-0682		60-64	Male		No	0	0	0	0	0		0	0	0
MqTZ-0683		30-34	Female		No	0	3	0	0	0	39.55	1	0	0
MqTZ-0684		20-24	Female		No	0	2	0	0	0	43.85	0	0	0
MqTZ-0685		50-54	Female		No	0	3	0	0	0	40.74	0	0	0
MqTZ-0686		20-24	Female		No	2	0	6808.41	0	25.8		0	0	0
MqTZ-0687		25-29	Female		No	1		0.62	0	39.79		0	0	0
MqTZ-0688	MqTZ-0688	45-49	Female	0:30	No	2	0	59.64	0	32.93		0	0	0
MqTZ-0689	MqTZ-0689	25-29	Female	1:00	No	2	0	5.42	0	36.54		0	0	0
MqTZ-0690		35-39	Female		No	0	0	0	0	0		0	0	0
MqTZ-0691		30-34	Male		No	0	0	0	0	0		0	0	0
MqTZ-0692		40-44	Female		No	0	3	0	0	0	42.18	0	1	0	36.37
MqTZ-0693		40-44	Female		No	0	0	0	0	0		0	0	0
MqTZ-0694		25-29	Female		No	0	3	0	0	0	40.44	0	0	0
MqTZ-0695		45-49	Female		No	0	2	0	0	0	41.48	0	0	0
MqTZ-0696		25-29	Female		No	0	0	0	0	0		0	0	0
MqTZ-0697		30-34	Male		No	0	3	0	0	0	41.06	0	0	0
MqTZ-0698		35-39	Male		No	0	3	0	0	0	42.2	0	0	0
MqTZ-0699		45-49	Female		No	0	3	0	0	0	41.18	0	0	1		47.1
MqTZ-0700		10-15	Male		No	0	0	0	0	0		0	0	0
MqTZ-0701		35-39	Female		No	0	3	0	0	0	42.77	1	0	0
MqTZ-0702		40-44	Female		No	0	0	0	0	0		0	0	0
MqTZ-0703		35-39	Female		No	0	0	0	0	0		0	0	0
MqTZ-0704		70-74	Female		No	0	0	0	0	0		0	0	0
MqTZ-0705		70-74	Female		No	0	0	0	0	0		0	0	0
MqTZ-0706		55-59	Male		No	0	0	0	0	0		0	0	0
MqTZ-0707	MqTZ-0707	20-24	Female	0:30	No	2	0	4.14	0	37.28		0	0	0
MqTZ-0708		70-74	Female		No	0	0	0	0	0		0	0	0
MqTZ-0709		25-29	Female		No	0	0	0	0	0		0	0	0
MqTZ-0710		20-24	Female		No	0	0	0	0	0		0	0	0
MqTZ-0711		20-24	Female		No	0	2	0	0	0	41.85	1	0	0
MqTZ-0712		25-29	Female		No	0	0	0	0	0		0	0	0
MqTZ-0713		10-15	Male		No	0	0	0	0	0		0	0	0
MqTZ-0714		25-29	Female		No	0	3	0	0	0	42.72	1	0	0
MqTZ-0715		25-29	Female		No	1	0	1	0	39		0	0	0
MqTZ-0716		30-34	Female		No	0	3	0	0	0	40.92	1	0	0
MqTZ-0717		35-39	Female		No	0	0	0	0	0		0	0	0
MqTZ-0718		20-24	Female		No	0	3	0	0	0	42.88	0	1	0	38.16
MqTZ-0719		25-29	Female		No	0	3	0	0	0	42.52	1	0	0
MqTZ-0720		5-9	Male		No	0	0	0	0	0		0	0	0
MqTZ-0721		25-29	Female		No	0	3	0	0	0	43.08	1	0	0
MqTZ-0722		25-29	Female		No	0	0	0	0	0		0	0	0
MqTZ-0723		20-24	Female		No	0	0	0	0	0		0	0	0
MqTZ-0724		20-24	Female		No	0	3	0	0	0	42.21	1	0	0
MqTZ-0725		20-24	Female		No	0	1	0	0	0	44.45367804	1	0	0
MqTZ-0726		15-19	Female		No	0	0	0	0	0		0	0	0
MqTZ-0727		15-19	Female		No	2	1	1767.07	0	27.83	42.7771	1	0	0
MqTZ-0728	MqTZ-0728	65-69	Female	0:45	No	1	0	1.5	0	38.5		0	0	0
MqTZ-0729	MqTZ-0729	35-39	Male	0:15	No	1	0	1.6	0	38.4		0	0	0
MqTZ-0730		20-24	Female		No	0	2	0	0	0	42.01	1	0	0
MqTZ-0731		35-39	Female		No	1	0	1.23	0	38.77		0	0	0
MqTZ-0732		20-24	Female		No	0	0	0	0	0		0	0	0
MqTZ-0733	MqTZ-0733	35-39	Female	0:15	No	2	0	3.3	0	37.61		0	0	0
MqTZ-0734		35-39	Female		No	2	0	4.07	0	37.31		0	0	0
MqTZ-0735		25-29	Female		No	0	0	0	0	0		0	0	0
MqTZ-0736		10-15	Female		Yes	0	2	0	0	0	42.87	1	0	0
MqTZ-0737		20-24	Female		No	0	0	0	0	0		0	0	0
MqTZ-0738		25-29	Female		Yes	0	0	0	0	0		0	0	0
MqTZ-0739		20-24	Female		No	0	2	0	0	0	42.3	1	0	0
MqTZ-0740		40-44	Female		No	0	1	0	0	0	44.94604189	0	0	1		48.2
MqTZ-0741	MqTZ-0741	30-34	Female		No	2	0	790.84	0	29.04		0	0	0
MqTZ-0742		30-34	Female		No	1	0	0.8	0	39.4		0	0	0
MqTZ-0743		35-39	Female		No	0	1	0	0	0	44.73027793	1	0	0
MqTZ-0744		60-64	Male		No	0	2	0	0	0	41.18	0	0	1		40.1
MqTZ-0745		20-24	Female		No	0	0	0	0	0		0	0	0
MqTZ-0746		35-39	Female		No	0	0	0	0	0		0	0	0
MqTZ-0747		40-44	Male		No	0	1	0	0	0	40.33720016	1	0	0
MqTZ-0748		15-19	Male		No	0	0	0	0	0		0	0	0
MqTZ-0749		15-19	Female		No	0	0	0	0	0		0	0	0
MqTZ-0750		45-49	Male		No	0	0	0	0	0		0	0	0
MqTZ-0751		30-34	Female		No	0	0	0	0	0		0	0	0
MqTZ-0752	MqTZ-0752	20-24	Female	0:30	No	2	0	1.8	0	38.49		0	0	0
MqTZ-0753		25-29	Female		No	0	0	0	0	0		0	0	0
MqTZ-0754		30-34	Female		No	0	2	0	0	0	42.12	1	0	0
MqTZ-0755		30-34	Female		No	0	0	0	0	0		0	0	0
MqTZ-0756		70-74	Female		No	0	0	0	0	0		0	0	0
MqTZ-0757		65-69	Female		No	0	0	0	0	0		0	0	0
MqTZ-0758		25-29	Female		No	0	0	0	0	0		0	0	0
MqTZ-0759		65-69	Male		No	0	0	0	0	0		0	0	0
MqTZ-0760		20-24	Female		No	0	0	0	0	0		0	0	0
MqTZ-0761		30-34	Male		No	2	0	9.03	0	36.16		0	0	0
MqTZ-0762		25-29	Female		No	0	0	0	0	0		0	0	0
MqTZ-0763		55-59	Female		No	0	0	0	0	0		0	0	0
MqTZ-0764		40-44	Female		No	0	0	0	0	0		0	0	0
MqTZ-0765		30-34	Male		No	0	0	0	0	0		0	0	0
MqTZ-0766		60-64	Male		No	0	0	0	0	0		0	0	0
MqTZ-0767		20-24	Female		No	0	2	0	0	0	42.22	1	0	0
MqTZ-0768		25-29	Female		No	0	0	0	0	0		0	0	0
MqTZ-0769		30-34	Female		No	0	0	0	0	0		0	0	0
MqTZ-0770	MqTZ-0770	35-39	Female		No	2	0	21.21	0	34.92		0	0	0
MqTZ-0771		60-64	Male		No	0	0	0	0	0		0	0	0
MqTZ-0772		85-89	Male		No	0	0	0	0	0		0	0	0
MqTZ-0773		35-39	Female		No	0	0	0	0	0		0	0	0
MqTZ-0774		40-44	Female		No	0	0	0	0	0		0	0	0
MqTZ-0775		25-29	Female		No	0	0	0	0	0		0	0	0
MqTZ-0776		60-64	Male		No	0	0	0	0	0		0	0	0
MqTZ-0777		5-9	Male		No	0	0	0	0	0		0	0	0
MqTZ-0778		50-54	Female		No	1	0	1.2	0	39		0	0	0
MqTZ-0779		20-24	Female		No	0	0	0	0	0		0	0	0
MqTZ-0780		100-104	Female		No	0	0	0	0	0		0	0	0
MqTZ-0781		45-49	Female		No	0	0	0	0	0		0	0	0
MqTZ-0782		15-19	Male		No	0	0	0	0	0		0	0	0
MqTZ-0783		30-34	Female		No	0	1	0	0	0	44.65639341	1	0	0
MqTZ-0784		30-34	Male		No	0	0	0	0	0		0	0	0
MqTZ-0785		75-79	Male		No	0	0	0	0	0		0	0	0
MqTZ-0786		70-74	Male		No	0	0	0	0	0		0	0	0
MqTZ-0787		35-39	Female		No	0	0	0	0	0		0	0	0
MqTZ-0788		60-64	Female		No	0	0	0	0	0		0	0	0
MqTZ-0789		25-29	Female		No	0	0	0	0	0		0	0	0
MqTZ-0790		25-29	Female		No	0	0	0	0	0		0	0	0
MqTZ-0791		15-19	Female		No	0	0	0	0	0		0	0	0
MqTZ-0792		25-29	Female		No	0	0	0	0	0		0	0	0
MqTZ-0793		50-54	Male		No	1	0	1.7	0	38.6		0	0	0
MqTZ-0794		45-49	Male		No	0	0	0	0	0		0	0	0
MqTZ-0795	MqTZ-0795	55-59	Male	0:45	No	2	0	5.19	0	36.96		0	0	0
MqTZ-0796		20-24	Female		No	2	0	2.92	0	37.79		0	0	0
MqTZ-0797		55-59	Female		No	0	0	0	0	0		0	0	0
MqTZ-0798		25-29	Female		No	0	0	0	0	0		0	0	0
MqTZ-0799	MqTZ-0799	30-34	Female	0:30	No	2	0	13.58	0	35.57		0	0	0
MqTZ-0800		45-49	Female		No	0	1	0	0	0	39.0153923	1	0	0
MqTZ-0801		60-64	Male		No	0	0	0	0	0		0	0	0
MqTZ-0802		25-29	Female		No	0	0	0	0	0		0	0	0
MqTZ-0803		35-39	Female		No	0	3	0	0	0	42.26	0	0	1		48.6
MqTZ-0804		15-19	Female		No	0	0	0	0	0		0	0	0
MqTZ-0805		20-24	Male		No	0	0	0	0	0		0	0	0
MqTZ-0806		40-44	Female		No	0	0	0	0	0		0	0	0
MqTZ-0807		10-15	Female		No	0	0	0	0	0		0	0	0
MqTZ-0808		50-54	Female		No	0	0	0	0	0		0	0	0
MqTZ-0809		30-34	Female		No	0	0	0	0	0		0	0	0
MqTZ-0810		30-34	Female		No	0	0	0	0	0		0	0	0
MqTZ-0811		20-24	Female		No	0	3	0	0	0	41.29	1	0	0
MqTZ-0812		20-24	Female		No	0	0	0	0	0		0	0	0
MqTZ-0813	MqTZ-0813	30-34	Female	0:15	No	1	0	0.99	0	39.36		0	0	0
MqTZ-0814		25-29	Female		No	0	0	0	0	0		0	0	0
MqTZ-0815		20-24	Female		No	0	0	0	0	0		0	0	0
MqTZ-0816		30-34	Female		No	0	0	0	0	0		0	0	0
MqTZ-0817		30-34	Female		No	0	0	0	0	0		0	0	0
MqTZ-0818		40-44	Male		No	0	0	0	0	0		0	0	0
MqTZ-0819		50-54	Female		No	0	1	0	0	0	41.07058716	1	0	0
MqTZ-0820		45-49	Male		No	0	0	0	0	0		0	0	0
MqTZ-0821		20-24	Male		No	1	0	2.32	0	38.12		0	0	0
MqTZ-0822		15-19	Female		No	2	0	5383.01	0	26.92		0	0	0
MqTZ-0823		20-24	Female		No	0	0	0	0	0		0	0	0
MqTZ-0824		40-44	Female		No	0	2	0	0	0	42.58	0	0	0
MqTZ-0825		55-59	Male		No	0	0	0	0	0		0	0	0
MqTZ-0826		30-34	Female		No	0	0	0	0	0		0	0	0
MqTZ-0827		20-24	Male		No	0	0	0	0	0		0	0	0
MqTZ-0828		55-59	Male		No	0	0	0	0	0		0	0	0
MqTZ-0829		20-24	Female		No	0	3	0	0	0	40.67	0	0	0
MqTZ-0830		50-54	Female		No	0	0	0	0	0		0	0	0
MqTZ-0831		55-59	Male		No	2	0	9.38	0	36.1		0	0	0
MqTZ-0832		90-94	Female		No	0	0	0	0	0		0	0	0
MqTZ-0833		20-24	Female		No	0	0	0	0	0		0	0	0
MqTZ-0834		65-69	Male		No	0	0	0	0	0		0	0	0
MqTZ-0835		80-84	Male		No	0	0	0	0	0		0	0	0
MqTZ-0836		45-49	Female		No	0	0	0	0	0		0	0	0
MqTZ-0837		25-29	Female		No	0	0	0	0	0		0	0	0
MqTZ-0838		55-59	Female		No	0	0	0	0	0		0	0	0
MqTZ-0839		45-49	Female		No	0	0	0	0	0		0	0	0
MqTZ-0840		55-59	Female		No	0	0	0	0	0		0	0	0
MqTZ-0841		40-44	Female		No	0	0	0	0	0		0	0	0
MqTZ-0842		30-34	Male		No	0	2	0	0	0	42.96	0	0	0
MqTZ-0843		25-29	Female		No	0	0	0	0	0		0	0	0
MqTZ-0844		40-44	Female		No	0	3	0	0	0	41.27	0	0	0
MqTZ-0845		40-44	Female		No	0	0	0	0	0		0	0	0
MqTZ-0846		25-29	Female		No	0	0	0	0	0		0	0	0
MqTZ-0847		30-34	Male		No	0	0	0	0	0		0	0	0
MqTZ-0848	MqTZ-0848	30-34	Male	0:45	No	2	0	13.67	0	35.56		0	0	0
MqTZ-0849		20-24	Female		No	0	2	0	0	0	43.04	0	0	0
MqTZ-0850		30-34	Female		No	0	0	0	0	0		0	0	0
MqTZ-0851		25-29	Female		No	0	0	0	0	0		0	0	0
MqTZ-0852		20-24	Female		No	1	0	1.64	0	38.62		0	0	0
MqTZ-0853	MqTZ-0853	15-19	Female	0:30	No	2	0	19.19	0	35.07		0	0	0
MqTZ-0854		45-49	Male		No	0	0	0	0	0		0	0	0
MqTZ-0855		20-24	Female		Yes	0	0	0	0	0		0	0	0
MqTZ-0856	MqTZ-0856	40-44	Female		No	2	0	210.35	0	31.61		0	0	0
MqTZ-0857	MqTZ-0857	45-49	Male		No	2	0	1040.45	0	29.3		0	0	0
MqTZ-0858		30-34	Male		No	0	0	0	0	0		0	0	0
MqTZ-0859		20-24	Female		No	0	0	0	0	0		0	0	0
MqTZ-0860		15-19	Female		No	0	0	0	0	0		0	0	0
MqTZ-0861		30-34	Male		No	2	0	5.58	0	36.85		0	0	0
MqTZ-0862		20-24	Female		No	0	3	0	0	0	39.93	0	0	0
MqTZ-0863		25-29	Female		No	0	0	0	0	0		0	0	0
MqTZ-0864		20-24	Female		No	0	0	0	0	0		0	0	0
MqTZ-0865		30-34	Female		No	0	0	0	0	0		0	0	0
MqTZ-0866		20-24	Female		No	0	0	0	0	0		0	0	0
MqTZ-0867		30-34	Female		No	0	0	0	0	0		0	0	0
MqTZ-0868		40-44	Female		No	0	0	0	0	0		0	0	0
MqTZ-0869		45-49	Male		No	0	0	0	0	0		0	0	0
MqTZ-0870		20-24	Female		No	0	0	0	0	0		0	0	0
MqTZ-0871		30-34	Female		No	0	0	0	0	0		0	0	0
MqTZ-0872		40-44	Female		No	0	0	0	0	0		0	0	0
MqTZ-0873		55-59	Female		No	0	0	0	0	0		0	0	0
MqTZ-0874		30-34	Female		No	0	1	0	0	0	41.9510231	0	0	0
MqTZ-0875		20-24	Female		No	0	0	0	0	0		0	0	0
MqTZ-0876	MqTZ-0876R	35-39	Female	0:30	No	2	0	5.94	0	37.12		0	0	0
MqTZ-0877		55-59	Male		No	0	0	0	0	0		0	0	0
MqTZ-0878		35-39	Male		No	0	0	0	0	0		0	0	0
MqTZ-0879		35-39	Female		No	0	2	0	0	0	41.95	0	0	0
MqTZ-0880		50-54	Male		No	0	0	0	0	0		0	0	0
MqTZ-0881		30-34	Female		No	0	0	0	0	0		0	0	0
MqTZ-0882		65-69	Female		No	0	0	0	0	0		0	0	0
MqTZ-0883		35-39	Female		No	0	0	0	0	0		0	0	0
MqTZ-0884		20-24	Female		No	0	0	0	0	0		0	0	0
MqTZ-0885		15-19	Female		No	1	0	4.83	0	38.77		0	0	0
MqTZ-0886	MqTZ-0886	25-29	Female	0:30	No	1	0	1.45	0	39.33		0	0	0
MqTZ-0887		20-24	Female		No	0	3	0	0	0	41.64	0	0	0
MqTZ-0888		30-34	Female		No	0	0	0	0	0		0	0	0
MqTZ-0889		35-39	Female		No	0	0	0	0	0		0	0	0
MqTZ-0890	MqTZ-0890	20-24	Male	0:45	No	1	0	2.69	0	38.37		0	0	0
MqTZ-0891		30-34	Male		No	0	0	0	0	0		0	0	0
MqTZ-0892	MqTZ-0892	15-19	Male	0:45	No	2	0	21.37	0	35.12		0	0	0
MqTZ-0893		15-19	Male		No	2	0	106.37	0	32.6		0	0	0
MqTZ-0894		30-34	Female		No	0	0	0	0	0		0	0	0
MqTZ-0895		40-44	Female		No	0	0	0	0	0		0	0	0
MqTZ-0896		40-44	Female		No	0	0	0	0	0		0	0	0
MqTZ-0897		30-34	Female		No	0	0	0	0	0		0	0	0
MqTZ-0898		40-44	Female		No	2	0	27.94	0	34.7		0	0	0
MqTZ-0899		25-29	Female		No	2	0	4.22	0	37.66		0	0	0
MqTZ-0900		35-39	Female		No	0	0	0	0	0		0	0	0
MqTZ-0901		20-24	Female		No	0	0	0	0	0		0	0	0
MqTZ-0902		25-29	Male		No	0	2	0	0	0	44.06	0	0	0
MqTZ-0903		20-24	Female		No	0	0	0	0	0		0	0	0
MqTZ-0904		30-34	Female		No	0	0	0	0	0		0	0	0
MqTZ-0905		50-54	Male		No	0	0	0	0	0		0	0	0
MqTZ-0906		15-19	Female		No	0	3	0	0	0	41.38	0	0	0
MqTZ-0907		10-15	Female		No	0	0	0	0	0		0	0	0
MqTZ-0908		10-15	Female		No	0	0	0	0	0		0	0	0
MqTZ-0909	MqTZ-0909	10-15	Female		No	2	0	15.68	0	35.6		0	0	0
MqTZ-0910	MqTZ-0910	10-15	Male	0:15	No	2	0	3.08	0	38.15		0	0	0
MqTZ-0911		10-15	Male		No	0	0	0	0	0		0	0	0
MqTZ-0912		10-15	Male		No	2	1	40.19	0	34.13	42.3286	0	0	0
MqTZ-0913		10-15	Male		No	0	0	0	0	0		0	0	0
MqTZ-0914	MqTZ-0914	10-15	Female	1:00	No	1	0	2.27	0	38.63		0	0	0
MqTZ-0915		10-15	Female		No	0	0	0	0	0		0	0	0
MqTZ-0916		10-15	Male		No	0	0	0	0	0		0	0	0
MqTZ-0917		10-15	Male		No	0	0	0	0	0		0	0	0
MqTZ-0918	MqTZ-0918	10-15	Male		No	2	0	173.53	0	31.31		0	0	0
MqTZ-0919		10-15	Female		No	0	0	0	0	0		0	0	0
MqTZ-0920	MqTZ-0920	10-15	Male	0:15	No	2	0	34.67	0	33.7		0	0	0
MqTZ-0921		10-15	Male		No	0	0	0	0	0		0	0	0
MqTZ-0922		10-15	Male		No	0	0	0	0	0		0	0	0
MqTZ-0923		10-15	Male		No	0	2	0	0	0	41.35	0	0	0
MqTZ-0924		10-15	Male		No	2	0	3.99	0	37.75		0	0	0
MqTZ-0925	MqTZ-0925	10-15	Male		No	2	0	819.75	0	29.4		0	0	0
MqTZ-0926		10-15	Female		No	0	0	0	0	0		0	0	0
MqTZ-0927	MqTZ-0927	10-15	Male		No	2	0	151.09	0	32.05		0	0	0
MqTZ-0928		10-15	Male		No	0	0	0	0	0		0	0	0
MqTZ-0929		5-9	Female		No	0	0	0	0	0		0	0	0
MqTZ-0930		10-15	Female		No	0	0	0	0	0		0	0	0
MqTZ-0931		10-15	Female		No	0	0	0	0	0		0	0	0
MqTZ-0932		10-15	Male		No	0	0	0	0	0		0	0	0
MqTZ-0933		10-15	Male		No	0	0	0	0	0		0	0	0
MqTZ-0934		10-15	Female		No	0	1	0	0	0	43.2677803	0	0	0
MqTZ-0935		10-15	Female		No	0	0	0	0	0		0	0	0
MqTZ-0936		5-9	Female		No	0	0	0	0	0		0	0	0
MqTZ-0937	MqTZ-0937	10-15	Female	1:00	No	2	0	9.59	0	36.37		0	0	0
MqTZ-0938		10-15	Female		No	2	1	3614.56	0	27.08	42.4259	0	0	0
MqTZ-0939	MqTZ-0939	10-15	Female	0:45	No	1	0	2.38	0	38.56		0	0	0
MqTZ-0940		10-15	Male		No	0	2	0	0	0	41.65	1	0	0
MqTZ-0941		10-15	Female		No	0	1	0	0	0	40.8391304	0	1	0	38.92
MqTZ-0942		10-15	Female		No	0	0	0	0	0		0	0	0
MqTZ-0943		40-44	Male		No	0	0	0	0	0		0	0	0
MqTZ-0944		60-64	Male		No	0	1	0	0	0	42.61045456	0	1	1	39.3	45.86
MqTZ-0945		60-64	Male		No	0	0	0	0	0		0	0	0
MqTZ-0946		70-74	Male		No	2	1	12.41	0	35.23	41.6875	1	0	0
MqTZ-0947		10-15	Female		No	0	0	0	0	0		0	0	0
MqTZ-0948		45-49	Male		No	0	0	0	0	0		0	0	0
MqTZ-0949		25-29	Female		No	2	0	3.41	0	37.14		0	0	0
MqTZ-0950		30-34	Female		No	0	0	0	0	0		0	0	0
MqTZ-0951		20-24	Female		No	0	0	0	0	0		0	0	0
MqTZ-0952		25-29	Female		No	0	2	0	0	0	41.34	0	1	0	39.77
MqTZ-0953		50-54	Male		No	0	0	0	0	0		0	0	0
MqTZ-0954		5-9	Female		No	0	3	0	0	0	42.24	0	1	0	40.43
MqTZ-0955		5-9	Female		No	0	1	0	0	0	39.30218124	0	1	0	49
MqTZ-0956		20-24	Female		No	0	1	0	0	0	35.55	0	1	0	38.95
MqTZ-0957		10-15	Male		No	0	0	0	0	0		0	0	0
MqTZ-0958		45-49	Female		No	2	0	4.98	0	36.58		0	0	0
MqTZ-0959		15-19	Female		No	0	1	0	0	0	42.00978088	1	0	0
MqTZ-0960		20-24	Female		No	0	0	0	0	0		0	0	0
MqTZ-0961		55-59	Male		No	0	1	0	0	0	42.77518463	0	1	0	39.28
MqTZ-0962		20-24	Female		No	0	1	0	0	0	42.27271652	1	0	0
MqTZ-0963		25-29	Male		No	0	0	0	0	0		0	0	0
MqTZ-0964		45-49	Female		No	0		0	0	0		0	0	0
MqTZ-0965		20-24	Female		No	0	1	0	0	0	43.0294838	0	1	0	38.99
MqTZ-0966		45-49	Female		No	0	0	0	0	0		0	0	0
MqTZ-0967		20-24	Male		No	0	0	0	0	0		0	0	0
MqTZ-0968		35-39	Female		No	0	0	0	0	0		0	0	0
MqTZ-0969		20-24	Female		No	0		0	0	0		0	0	0
MqTZ-0970		20-24	Male		No	0	0	0	0	0		0	0	0
MqTZ-0971		40-44	Female		No	0	0	0	0	0		0	0	0
MqTZ-0972		85-89	Male		No	0		0	0	0		0	0	0
MqTZ-0973		65-69	Male		No	0	0	0	0	0		0	0	0
MqTZ-0974		25-29	Female		No	2	0	44.04	0	33.35		0	0	0
MqTZ-0975		30-34	Female		No	0	0	0	0	0		0	0	0
MqTZ-0976		20-24	Female		No	0	1	0	0	0	36.17	0	1	0	40.27
MqTZ-0977		45-49	Female		No	0		0	0	0		0	0	0
MqTZ-0978		20-24	Female		No	0	0	0	0	0		0	0	0
MqTZ-0979	MqTZ-0979	20-24	Female	0:15	No	2	0	25.86	0	34.14		0	0	0
MqTZ-0980		40-44	Female		No	0	1	0	0	0	42.32574463	1	0	0
MqTZ-0981		25-29	Female		No	0	3	0	0	0	42	0	1	1	39	49
MqTZ-0982		50-54	Male		No	0	3	0	0	0	40.55	0	0	0
MqTZ-0983		10-15	Male		No	0	2	0	0	0	42.05	0	1	0	38.88
MqTZ-0984		30-34	Female		No	0	0	0	0	0		0	0	0
MqTZ-0985	MqTZ-0985	55-59	Female	0:15	No	2	0	4.01	0	36.9		0	0	0
MqTZ-0986		5-9	Male		No	0	2	0	0	0	41.52	0	1	0	48.2
MqTZ-0987		20-24	Female		No	0	0	0	0	0		0	0	0
MqTZ-0988		65-69	Female		No	0	0	0	0	0		0	0	0
MqTZ-0989		55-59	Male		No	2	0	13.09	0	35.15		0	0	0
MqTZ-0990		5-9	Female		No	0	1	0	0	0	41.18553162	1	0	0
MqTZ-0991		10-15	Male		No	0	3	0	0	0	41.77	0	0	0
MqTZ-0992		45-49	Female		No	2	0	44.04	0	35.34		0	0	0
MqTZ-0993	MqTZ-0993	5-9	Male		No	0	0	0	0	0		0	0	0
MqTZ-0994		10-15	Male		No	2	0	8.25	0	35.83		0	0	0
MqTZ-0995		10-15	Male		No	0	1	0	0	0	41.79156876	0	1	0	40
MqTZ-0996		10-15	Female		No	0	1	0	0	0	42.62026215	1	0	0
MqTZ-0997		5-9	Male		No	0	0	0	0	0		0	0	0
MqTZ-0998		5-9	Male		No	0	0	0	0	0		0	0	0
MqTZ-0999		45-49	Female		No	0	1	0	0	0	39.2	0	1	0	40
MqTZ-1000		35-39	Female		No	0	3	0	0	0	42.52	1	0	0
MqTZ-1001		10-15	Female		No	0	0	0	0	0		0	0	0
MqTZ-1002		50-54	Female		No	0	0	0	0	0		0	0	0
MqTZ-1003		35-39	Female		No	0	1	0	0	0	42.47224045	0	1	0	38.78
MqTZ-1004		80-84	Female		No	2	0	19.03	0	34.59		0	0	0
MqTZ-1005		75-79	Female		No	0	0	0	0	0		0	0	0
MqTZ-1006		75-79	Male		No	1	0	1.73		38.15		0	0	0
MqTZ-1007		5-9	Male		No	2	1	14.29	0	35.02	39.09	0	1	0	39.11
MqTZ-1008		70-74	Male		No	1	0	2.1	0	37.86		0	0	0
MqTZ-1009		30-34	Female		No	0	3	0	0	0	40.9	0	1	0	38.51
MqTZ-1010		70-74	Female		No	0	3	0	0	0	42.18	1	0	0
MqTZ-1011		60-64	Female		No	0	0	0	0	0		0	0	0
MqTZ-1012		40-44	Female		No	2	0	8.01	0	35.88		0	0	0
MqTZ-1013		40-44	Male		No	0	0	0	0	0		0	0	0
MqTZ-1014		5-9	Female		No	0	0	0	0	0		0	0	0
MqTZ-1015		10-15	Female		No	0	0	0	0	0		0	0	0
MqTZ-1016		10-15	Male		No	0	2	0	0	0	40.99	1	0	0
MqTZ-1017		10-15	Male		No	0	0	0	0	0		0	0	0
MqTZ-1018		5-9	Male		No	0	1	0	0	0	41.15921021	1	0	0
MqTZ-1019		10-15	Male		No	0	3	0	0	0	40.15	0	0	0
MqTZ-1020		10-15	Male		No	0	0	0	0	0		0	0	0
MqTZ-1021	MqTZ-1021	20-24	Female	0:20	No	1	0	2.71	0	37.49		0	0	0
MqTZ-1022		45-49	Female		No	0	0	0	0	0		0	0	0
MqTZ-1023		70-74	Female		No	0	1	0	0	0	39.34	0	1	0	39
MqTZ-1024		25-29	Female		No	0	1	0	0	0	37.05	0	1	0	42.43
MqTZ-1025		25-29	Female		No	0	2	0	0	0	41.37	0	0	1		46.36
MqTZ-1026		20-24	Female		No	0	3	0	0	0	40.58	1	0	0
MqTZ-1027		25-29	Female		No	0	0	0	0	0		0	0	0
MqTZ-1028		60-64	Female		No	0	0	0	0	0		0	0	0
MqTZ-1029		25-29	Female		No	0	0	0	0	0		0	0	0
MqTZ-1030		35-39	Female		No	0	0	0	0	0		0	0	0
MqTZ-1031		20-24	Female		No	0	0	0	0	0		0	0	0
MqTZ-1032		20-24	Female		No	0	0	0	0	0		0	0	0
MqTZ-1033		15-19	Female		No	0	0	0	0	0		0	0	0
MqTZ-1034		40-44	Female		No	0	0	0	0	0		0	0	0
MqTZ-1035		35-39	Female		No	0	0	0	0	0		0	0	0
MqTZ-1036		30-34	Female		No	2	1	2.86	0	37.4	43.6049	0	0	0
MqTZ-1037		20-24	Female		No	0	0	0	0	0		0	0	0
MqTZ-1038	MqTZ-1038	25-29	Male	0:30	No	2	0	3.21	0	37.23		0	0	0
MqTZ-1039		25-29	Female		No	0	0	0	0	0		0	0	0
MqTZ-1040		35-39	Female		No	0	0	0	0	0		0	0	0
MqTZ-1041	MqTZ-1041	10-15	Male	0:15	No	2	0	4.9	0	36.61		0	0	0
MqTZ-1042		10-15	Female		No	0	2	0	0	0	43.03	0	1	0	41.69
MqTZ-1043		10-15	Female		No	0	2	0	0	0	42.88	0	1	0	38.82
MqTZ-1044		10-15	Male		No	0	0	0	0	0		0	0	0
MqTZ-1045		10-15	Female		No	0	0	0	0	0		0	0	0
MqTZ-1046		10-15	Female		No	0	0	0	0	0		0	0	0
MqTZ-1047		10-15	Male		No	0	0	0	0	0		0	0	0
MqTZ-1048		10-15	Female		No	0	0	0	0	0		0	0	0
MqTZ-1049		10-15	Male		No	0	0	0	0	0		0	0	0
MqTZ-1050	MqTZ-1050	30-34	Female	0:15	No	1	0	1.49	0	38.37		0	0	0
MqTZ-1051		15-19	Female		Yes	0	0	0	0	0		0	0	0
MqTZ-1052		10-15	Female		No	0	0	0	0	0		0	0	0
MqTZ-1053		10-15	Male		No	0	0	0	0	0		0	0	0
MqTZ-1054		50-54	Female		No	0	0	0	0	0		0	0	0
MqTZ-1055		10-15	Male		No	0	0	0	0	0		0	0	0
MqTZ-1056	MqTZ-1056	10-15	Male		No	0	0	0	0	0		0	0	0
MqTZ-1057	MqTZ-1057	10-15	Female		No	0	0	0	0	0		0	0	0
MqTZ-1058		10-15	Female		No	0	0	0	0	0		0	0	0
MqTZ-1059		45-49	Female		No	0	0	0	0	0		0	0	0
MqTZ-1060		30-34				0	0	0		0		0	0	0
MqTZ-1061	MqTZ-1061	5-9	Female		No	2	0	153.71	0	31.49		0	0	0
MqTZ-1062		40-44	Female		No	0	0	0	0	0		0	0	0
MqTZ-1063		10-15	Female		No	0	0	0	0	0		0	0	0
MqTZ-1064		10-15	Male		No	0	2	0	0	0	44.63	0	1	0	42.52
MqTZ-1065		10-15	Male		No	0	0	0	0	0		0	0	0
MqTZ-1066		10-15	Female		No	0	2	0	0	0	40.44	0	0	0
MqTZ-1067		10-15	Female		No	0	0	0	0	0		0	0	0
MqTZ-1068		10-15	Male		No	0	0	0	0	0		0	0	0
MqTZ-1069		20-24	Female		No	0	0	0	0	0		0	0	0
MqTZ-1070		30-34	Female		No	0	0	0	0	0		0	0	0
MqTZ-1071		5-9	Female		No	0	1	0	0	0	44.0817983	0	0	0
MqTZ-1072		25-29	Female		No	0	2	0	0	0	42.52	0	1	0	42.44
MqTZ-1073	MqTZ-1073	10-15	Female		No	2	0	454.84	0	29.88		0	0	0
MqTZ-1074	MqTZ-1074	10-15	Female	0:15	No	2	0	0.74	0	39.41		0	0	0
MqTZ-1075		5-9	Female		No	0	0	0	0	0		0	0	0
MqTZ-1076		30-34	Female		No	0	0	0	0	0		0	0	0
MqTZ-1077	MqTZ-1077	30-34	Female	1:00	No	2	0	1.31	0	38.57		0	0	0
MqTZ-1078		5-9	Female		No	2	0	28977.03	0	23.72		0	0	0
MqTZ-1079		25-29	Female		No	2	0	9.32	0	35.65		0	0	0
MqTZ-1080		10-15	Male		No	0	0	0	0	0		0	0	0
MqTZ-1081		10-15	Female		No	0	0	0	0	0		0	0	0
MqTZ-1082		15-19	Female		No	0	0	0	0	0		0	0	0
MqTZ-1083		5-9	Male		No	0	2	0	0	0	40.58	0	1	0	47.24
MqTZ-1084		40-44	Female		No	0	1	0	0	0	44.26738389	1	0	0
MqTZ-1085		5-9	Female		No	0	0	0	0	0		0	0	0
MqTZ-1086		60-64	Female		No	0	0	0	0	0		0	0	0
MqTZ-1087		10-15	Male		No	0	0	0	0	0		0	0	0
MqTZ-1088		5-9	Male		No	0	0	0	0	0		0	0	0
MqTZ-1089		5-9	Male		No	0	0	0	0	0		0	0	0
MqTZ-1090		5-9	Female		No	2	0	221.17	0	30.95		0	0	0
MqTZ-1091		5-9	Female		No	0	0	0	0	0		0	0	0
MqTZ-1092		5-9	Female		No	0	0	0		0		0	0	0
MqTZ-1093		10-15	Female		No	0		0	0	0		0	0	0
MqTZ-1094		40-44	Female		No	0	0	0	0	0		0	0	0
MqTZ-1095		5-9	Female		No	0	0	0	0	0		0	0	0
MqTZ-1096		5-9	Female		No	2	0	268.9	0	30.66		0	0	0
MqTZ-1097		10-15	Female		No	2	0	275.32	0	30.63		0	0	0
MqTZ-1098		25-29	Male		No	0	0	0	0	0		0	0	0
MqTZ-1099		10-15	Female		No	0	0	0	0	0		0	0	0
MqTZ-1100		5-9	Female		No	0	0	0	0	0		0	0	0
MqTZ-1101		45-49	Female		No	0	0	0	0	0		0	0	0
MqTZ-1102		35-39	Male		No	0	0	0	0	0		0	0	0
MqTZ-1103		25-29	Female		Yes	0	0	0	0	0		0	0	0
MqTZ-1104		50-54	Female		No	0	0	0	0	0		0	0	0
MqTZ-1105		10-15	Female		No	0	1	0	0	0	40.96997833	0	1	0	48.1
MqTZ-1106		10-15	Female		No	0	0	0	0	0		0	0	0
MqTZ-1107		45-49	Female		No	0	0	0	0	0		0	0	0
MqTZ-1108		35-39	Female		No	0	0	0	0	0		0	0	0
MqTZ-1109		25-29	Female		No	0	0	0	0	0		0	0	0
MqTZ-1110		20-24	Female		No	0	0	0	0	0		0	0	0
MqTZ-1111		25-29	Female		No	0	0	0	0	0		0	0	0
MqTZ-1112		25-29	Female		No	0	0	0	0	0		0	0	0
MqTZ-1113		15-19	Female		No	0	0	0	0	0		0	0	0
MqTZ-1114		15-19	Female		No	0	1	0	0	0	41.25191116	0	1	0	46.39
MqTZ-1115		30-34	Female		Yes	0	0	0	0	0		0	0	0
MqTZ-1116		50-54	Female		No	0	0	0	0	0		0	0	0
MqTZ-1117		20-24	Female		No	0	0	0	0	0		0	0	0
MqTZ-1118	MqTZ-1118	30-34	Female	0:30	Yes	2	0	12.66	0	35.2		0	0	0
MqTZ-1119		45-49	Male			0	0	0	0	0		0	0	0
MqTZ-1120		5-9	Female		No	0	0	0	0	0		0	0	0
MqTZ-1121		5-9	Female		No	0	0	0	0	0		0	0	0
MqTZ-1122		10-15	Female		No	0	0	0	0	0		0	0	0
MqTZ-1123		20-24	Female		No	0	0	0	0	0		0	0	0
MqTZ-1124		25-29	Female		No	0	0	0	0	0		0	0	0
MqTZ-1125		15-19	Female		No	0	0	0	0	0		0	0	0
MqTZ-1126		15-19	Female		No	0	0	0	0	0		0	0	0
MqTZ-1127		30-34	Female		No	0	1	0	0	0	40.97143173	0	1	0	44
MqTZ-1128		20-24	Female		No	0	2	0	0	0	42.24	0	1	0	46
MqTZ-1129		20-24	Female		No	0	2	0	0	0	44.37	0	1	0	46.58
MqTZ-1130		25-29	Female		No	0	1	0	0	0	42.16407776	0	1	1	42.22	46.57
MqTZ-1131		55-59	Female		Yes	0	0	0	0	0		0	0	0
MqTZ-1132		40-44	Male		No	0	0	0	0	0		0	0	0
MqTZ-1133		20-24	Female		No	0	2	0	0	0	42.92	1	0	0
MqTZ-1134		25-29	Female		No	0	0	0	0	0		0	0	0
MqTZ-1135		35-39	Female		No	0	0	0	0	0		0	0	0
MqTZ-1136		20-24	Female		No	0	0	0	0	0		0	0	0
MqTZ-1137		25-29	Female		No	0	0	0	0	0		0	0	0
MqTZ-1138		25-29	Female		No	0	0	0	0	0		0	0	0
MqTZ-1139		20-24	Female		No	0	0	0	0	0		0	0	0
MqTZ-1140		20-24	Female		No	0	0	0	0	0		0	0	0
MqTZ-1141		25-29	Female		No	0	0	0	0	0		0	0	0
MqTZ-1142		15-19	Female		No	0	0	0	0	0		0	0	0
MqTZ-1143		30-34	Female		No	0	0	0	0	0		0	0	0
MqTZ-1144		15-19	Female		No	2		83.31	0	32.19		0	0	0
MqTZ-1145		35-39	Female		No	0	0	0	0	0		0	0	0
MqTZ-1146	MqTZ-1146	30-34	Female	0:15	No	2		6.91	0	35.98		0	0	0
MqTZ-1147		20-24	Female		No	0	0	0	0	0		0	0	0
MqTZ-1148		25-29	Female		No	0	0	0	0	0		0	0	0
MqTZ-1149		60-64	Female		No	0	0	0	0	0		0	0	0
MqTZ-1150		25-29	Female		No	0	0	0	0	0		0	0	0
MqTZ-1151		5-9	Female		No	0	0	0	0	0		0	0	0
MqTZ-1152		5-9	Female		No	0	0	0	0	0		0	0	0
MqTZ-1153		5-9	Male		No	2	0	343.88	0	30.3		0	0	0
MqTZ-1154		5-9	Male		No	0	0	0	0	0		0	0	0
MqTZ-1155		5-9	Female		No	2	0	6.9	0	36.1		0	0	0
MqTZ-1156		5-9	Female		No	0	0	0	0	0		0	0	0
MqTZ-1157		5-9	Female		No	0	0	0	0	0		0	0	0
MqTZ-1158		35-39	Female		No	0	0	0	0	0		0	0	0
MqTZ-1159	MqTZ-1159	30-34	Female	0:10	No	2	0	1.57	0	38.29		0	0	0
MqTZ-1160		15-19	Male		No	0	0	0	0	0		0	0	0
MqTZ-1161		5-9	Male		No	0	0	0	0	0		0	0	0
MqTZ-1162	MqTZ-1162	10-15	Male		No	2		825.41	0	28.69		0	0	0
MqTZ-1163	MqTZ-1163	5-9	Male	0:10	No	2		1.06	0	38.84		0	0	0
MqTZ-1164		5-9	Male		No	0	0	0	0	0		0	0	0
MqTZ-1165		5-9	Male		No	2		3.55	0	37		0	0	0
MqTZ-1166		5-9	Male		No	0	0	0	0	0		0	0	0
MqTZ-1167		5-9	Male		No	0	0	0	0	0		0	0	0
MqTZ-1168		5-9	Female		No	0	1	0	0	0	41.31806564	1	0	0
MqTZ-1169	MqTZ-1169	5-9	Female		No	0	0	0	0	0		0	0	0
MqTZ-1170		5-9	Female		No	0	0	0	0	0		0	0	0
MqTZ-1171		25-29	Male		No	0	0	0	0	0		0	0	0
MqTZ-1172		5-9	Female		No	0	0	0	0	0		0	0	0
MqTZ-1173		5-9	Female		No	0	0	0	0	0		0	0	0
MqTZ-1174		10-15	Male		No	0	0	0	0	0		0	0	0
MqTZ-1175		5-9	Male		No	2		429.66	0	29.69		0	0	0
MqTZ-1176		5-9	Male		No	0	1	0	0	0	44.37838827	0	1	0	43.58
MqTZ-1177		5-9	Male		No	0	0	0	0	0		0	0	0
MqTZ-1178		5-9	Female		No	0	0	0	0	0		0	0	0
MqTZ-1179		5-9	Female		No	0	0	0	0	0		0	0	0
MqTZ-1180		5-9	Male		No	0	0	0	0	0		0	0	0
MqTZ-1181	MqTZ-1181	10-15	Female		No	2		801.39	0	28.74		0	0	0
MqTZ-1182	MqTZ-1182	10-15	Female		Yes	1		0.7	0	39.48		0	0	0
MqTZ-1183	MqTZ-1183	10-15	Male		No	0	0	0	0	0		0	0	0
MqTZ-1184		10-15	Female		No	0	0	0	0	0		0	0	0
MqTZ-1185		5-9	Female		No	0	0	0	0	0		0	0	0
MqTZ-1186		30-34	Female		No	0	1	0	0	0	42.3359108	0	1	0	41.19
MqTZ-1187		5-9	Male		No	0	0	0	0	0		0	0	0
MqTZ-1188		25-29	Female		No	0	0	0	0	0		0	0	0
MqTZ-1189		30-34	Female		No	2		10.83	0	35.3		0	0	0
MqTZ-1190		55-59	Female		No	0	0	0	0	0		0	0	0
MqTZ-1191		65-69	Female		No	0	0	0	0	0		0	0	0
MqTZ-1192	MqTZ-1192	10-15	Female		No	2	0	95.93	0	31.97		0	0	0
MqTZ-1193		55-59	Female		No	0	0	0	0	0		0	0	0
MqTZ-1194	MqTZ-1194	5-9	Female		No	2	0	95.31	0	31.98		0	0	0
MqTZ-1195		15-19	Male		No	0	0	0	0	0		0	0	0
MqTZ-1196		15-19	Male		No	0	1	0	0	0	39.94	1	0	0
MqTZ-1197	MqTZ-1197	10-15	Female		No	2	0	916.78	0	28.53		0	0	0
MqTZ-1198	MqTZ-1198	5-9	Female		No	2	0	428.25	0	29.69		0	0	0
MqTZ-1199		30-34	Female		No	2	0	0.91	0	39.07		0	0	0
MqTZ-1200		60-64	Female		No	0	0	0	0	0		0	0	0
MqTZ-1201		15-19	Female		No	0	0	0	0	0		0	0	0
MqTZ-1202		30-34	Female		No	0	0	0	0	0		0	0	0
MqTZ-1203		60-64	Female		No	1	0	1.25	0	38.58		0	0	0
MqTZ-1204		25-29	Female		No	0	1	0	0	0	39.05	0	1	1	46.86	47.26
MqTZ-1205		40-44	Female		No	0	0	0	0	0		0	0	0
MqTZ-1206		40-44	Female		No	0	0	0	0	0		0	0	0
MqTZ-1207		15-19	Female		No	0	0	0	0	0		0	0	0
MqTZ-1208		30-34	Female		No	0	0	0	0	0		0	0	0
MqTZ-1209		30-34	Female		No	0	0	0	0	0		0	0	0
MqTZ-1210		30-34	Male		No	0	0	0	0	0		0	0	0
MqTZ-1211		40-44	Male		No	0	0	0	0	0		0	0	0
MqTZ-1212		15-19	Female		No	0	0	0	0	0		0	0	0
MqTZ-1213	MqTZ-1213	45-49	Female		No	2	0	31.34	0	33.68		0	0	0
MqTZ-1214		35-39	Female		No	0	0	0	0	0		0	0	0
MqTZ-1215		15-19	Female		No	0	0	0	0	0		0	0	0
MqTZ-1216		25-29	Female		No	0	0	0	0	0		0	0	0
MqTZ-1217		20-24	Female		No	0	0	0	0	0		0	0	0
MqTZ-1218		20-24	Female		No	2	0	11.22	0	35.24		0	0	0
MqTZ-1219		10-15	Male		No	0	0	0	0	0		0	0	0
MqTZ-1220		40-44	Female		No	0	0	0	0	0		0	0	0
MqTZ-1221		25-29	Female		No	0	0	0	0	0		0	0	0
MqTZ-1222		55-59	Female		No	0	0	0	0	0		0	0	0
MqTZ-1223		35-39	Female		No	0	0	0	0	0		0	0	0
MqTZ-1224		15-19	Female		No	0	0	0	0	0		0	0	0
MqTZ-1225		20-24	Female		No	0	0	0	0	0		0	0	0
MqTZ-1226		15-19	Male		No	0	0	0	0	0		0	0	0
MqTZ-1227		20-24	Male		No	0	0	0	0	0		0	0	0
MqTZ-1228	MqTZ-1228	35-39	Male	0:15	No	2	0	15.89	0	34.71		0	0	0
MqTZ-1229		30-34	Male		No	2	0	7.25	0	35.91		0	0	0
MqTZ-1230		15-19	Female		No	2	0	32.71	0	33.61		0	0	0
MqTZ-1231		15-19	Female		No	0	2	0	0	0	41.46	0	0	0
MqTZ-1232		30-34	Female		No	0	0	0	0	0		0	0	0
MqTZ-1233		45-49	Female		No	1		1.53	0	38.28		0	0	0
MqTZ-1234		35-39	Female		No	2	0	5.88	0	36.23		0	0	0
MqTZ-1235	MqTZ-1235	25-29	Male	0:15	No	1	0	1.16	0	38.71		0	0	0
MqTZ-1236	MqTZ-1236	30-34	Female		No	2	0	74.76	0	32.35		0	0	0
MqTZ-1237		35-39	Female		No	0	0	0	0	0		0	0	0
MqTZ-1238		25-29	Female		No	0	1	0	0	0	41.7160759	0	1	0	45.86
MqTZ-1239		35-39	Female		No	0	1	0	0	0	37.73	0	1	0	46.13
MqTZ-1240		30-34	Female		No	0	0	0	0	0		0	0	0
MqTZ-1241		5-9	Female		No	0	3	0	0	0	42.93	1	0	0
MqTZ-1242		20-24	Female		No	0	0	0	0	0		0	0	0
MqTZ-1243		25-29	Female		No	0	0	0	0	0		0	0	0
MqTZ-1244		20-24	Female		No	0	2	0	0	0	41.29	1	0	0
MqTZ-1245		20-24	Female		No	0	0	0	0	0		0	0	0
MqTZ-1246		80-84	Male		No	2	0	8.05	0	36.58		0	0	0
MqTZ-1247		30-34	Female		No	0	0	0	0	0		0	0	0
MqTZ-1248		25-29	Female		No	0	0	0	0	0		0	0	0
MqTZ-1249		30-34	Female		No	0	0	0	0	0		0	0	0
MqTZ-1250		20-24	Female		No	0	0	0	0	0		0	0	0
MqTZ-1251		20-24	Female		No	0	0	0	0	0		0	0	0
MqTZ-1252		10-15	Female		No	0	0	0	0	0		0	0	0
MqTZ-1253		5-9	Male		No	0	0	0	0	0		0	0	0
MqTZ-1254		10-15	Female		No	0	0	0	0	0		0	0	0
MqTZ-1255		5-9	Male		No	0	0	0	0	0		0	0	0
MqTZ-1256		10-15	Male		No	0	0	0	0	0		0	0	0
MqTZ-1257		25-29	Female		No	0	0	0	0	0		0	0	0
MqTZ-1258		40-44	Female		No	0	1	0	0	0	38.24	0	1	0	45.89
MqTZ-1259		5-9	Male		Yes	0	0	0	0	0		0	0	0
MqTZ-1260		10-15	Male		No	0	2	0	0	0	41.39	0	1	0	46.26
MqTZ-1261		10-15	Male		No	0	0	0	0	0		0	0	0
MqTZ-1262	MqTZ-1262	5-9	Female		No	2	0	1310.91	0	27.99		0	0	0
MqTZ-1263		5-9	Male		No	0	0	0	0	0		0	0	0
MqTZ-1264	MqTZ-1264	40-44	Female		No	2	0	240.4	0	30.57		0	0	0
MqTZ-1265		25-29	Female		No	0	0	0	0	0		0	0	0
MqTZ-1266		35-39	Female		No	0	0	0	0	0		0	0	0
MqTZ-1267		25-29	Female		Yes	0	0	0	0	0		0	0	0
MqTZ-1268		5-9	Male		No	0	0	0	0	0		0	0	0
MqTZ-1269		10-15	Female		Yes	0	0	0	0	0		0	0	0
MqTZ-1270		10-15	Female		No	0	0	0	0	0		0	0	0
MqTZ-1271		10-15	Male		No	0	0	0	0	0		0	0	0
MqTZ-1272		10-15	Female		No	0	0	0	0	0		0	0	0
MqTZ-1273		5-9	Male		No	0	0	0	0	0		0	0	0
MqTZ-1274		10-15	Female		No	0	0	0	0	0		0	0	0
MqTZ-1275		10-15	Male		No	0	0	0	0	0		0	0	0
MqTZ-1276		5-9	Female		No	0	0	0	0	0		0	0	0
MqTZ-1277	MqTZ-1277	5-9	Female		No	0	0	0	0	0		0	0	0
MqTZ-1278		5-9	Female		No	0	1	0	0	0	38.42	0	0	1		43.97
MqTZ-1279		30-34	Female		No	0		0	0	0		0	0	0
MqTZ-1280		10-15	Female		Yes	2	0	545.93	0	29.32		0	0	0
MqTZ-1281		10-15	Female		Yes	0	3	0	0	0	40.39	0	1	1	48.69	44.56
MqTZ-1282		10-15	Female		No	0	0	0	0	0		0	0	0
MqTZ-1283		40-44	Female		No	0	0	0	0	0		0	0	0
MqTZ-1284		20-24	Male		No	1	0	0.91	0	39.08		0	0	0
MqTZ-1285		15-19	Male		No	0	0	0	0	0		0	0	0
MqTZ-1286		30-34	Female		No	0	0	0	0	0		0	0	0
MqTZ-1287		65-69	Female		No	0	1	0	0	0	39.15	0	1	0	47.08
MqTZ-1288		10-15	Male		No	0	0	0	0	0		0	0	0
MqTZ-1289		10-15	Female		No	0	0	0	0	0		0	0	0
MqTZ-1290		10-15	Female		No	2	0	2543.27	0	26.98		0	0	0
MqTZ-1291		10-15	Male		No	2	0	664.71	0	29.02		0	0	0
MqTZ-1292		65-69	Male		No	0	0	0	0	0		0	0	0
MqTZ-1293		60-64	Female		No	0	0	0	0	0		0	0	0
MqTZ-1294		5-9	Male		No	0	0	0	0	0		0	0	0
MqTZ-1295		10-15	Female		No	2	0	901.86	0	28.56		0	0	0
MqTZ-1296		5-9	Male		No	0	0	0	0	0		0	0	0
MqTZ-1297		10-15	Male		No	2	0	20.32	0	34.34		0	0	0
MqTZ-1298		10-15	Male		No	0	0	0	0	0		0	0	0
MqTZ-1299		15-19	Male	1:00	No	2	0	103.79	0	31.85		0	0	0
MqTZ-1299R		0-4										0	0	0
MqTZ-1300	MqTZ-1300	40-44	Male	1:00	No	1	0	2.11	0	37.79		0	0	0
MqTZ-1301		10-15	Male		No	0	1	0	0	0	39.87	0	1	0	44.25
MqTZ-1302		30-34	Female		No	1	0	1	0	39.68		0	0	0
MqTZ-1303		70-74	Female		No	0	1	0	0	0	39.91	0	0	1		45.95
MqTZ-1304		40-44	Female		No	0	0	0	0	0		0	0	0
MqTZ-1305		25-29	Female		No	0	0	0	0	0		0	0	0
MqTZ-1306		20-24	Female		No	0	1	0	0	0	37.02	1	0	0
MqTZ-1307		20-24	Female		No	0	0	0	0	0		0	0	0
MqTZ-1308		20-24	Female		No	0	1	0	0	0	36.15	1	0	0
MqTZ-1309		30-34	Female		No	0	0	0	0	0		0	0	0
MqTZ-1310		50-54	Male		No	0	1	0	0	0	41.19194412	0	0	1		48.7
MqTZ-1311		35-39	Male		No	0	0	0	0	0		0	0	0
MqTZ-1312		5-9	Female		No	2	0	85068.02	0	22.76		0	0	0
MqTZ-1313		5-9	Female		No	2	0	1	0	39.69		0	0	0
MqTZ-1314		5-9	Male		No	2	0	1.44	0	39.15		0	0	0
MqTZ-1315		5-9	Male		No	0	0	0	0	0		0	0	0
MqTZ-1316		5-9	Female		No	0	0	0	0	0		0	0	0
MqTZ-1317	MqTZ-1317	20-24	Male	1:00	No	2	0	3.14	1	37.99		0	0	0
MqTZ-1318	MqTZ-1318	20-24	Male	1:00	No	2	0	10.66	0	36.16		0	0	0
MqTZ-1319		10-15	Male		No	0	0	0	0	0		0	0	0
MqTZ-1320		10-15	Female		No	0	0	0	0	0		0	0	0
MqTZ-1321		10-15	Female		No	0	2	0	0	0	42	1	0	0
MqTZ-1322	MqTZ-1322	10-15	Female	0:10	No	1	0	2.1	0	37.17		0	0	0
MqTZ-1323		10-15	Male		No	2	0	19.55	0	35.26		0	0	0
MqTZ-1324		10-15	Male		No	0	0	0	0	0		0	0	0
MqTZ-1325		10-15	Female		No	0	0	0	0	0		0	0	0
MqTZ-1326		10-15	Female		No	0	0	0	0	0		0	0	0
MqTZ-1327		5-9	Female		No	0	0	0	0	0		0	0	0
MqTZ-1328		10-15	Female		No	2		13.57	0	35.8		0	0	0
MqTZ-1329		10-15	Female		No	2	0	8.43	0	36.51		0	0	0
MqTZ-1330		25-29	Female		No	0	1	0	0	0	39.14	1	0	0
MqTZ-1331	MqTZ-1331	10-15	Female	1:00	No	2	0	2.06	0	38.61		0	0	0
MqTZ-1332	MqTZ-1332	60-64	Female			0	1	0	0	0	41.12894058	0	1	0	48.39
MqTZ-1333		5-9	Female		No	0	0	0	0	0		0	0	0
MqTZ-1334	MqTZ-1334	25-29	Female		No	2	0	7367.44	0	26.41		0	0	0
MqTZ-1335		5-9	Female		No	0	0	0	0	0		0	0	0
MqTZ-1336		20-24	Male		No	0	0	0	0	0		0	0	0
MqTZ-1337		35-39	Female		No	0	0	0	0	0		0	0	0
MqTZ-1338	MqTZ-1338	15-19	Female		No	2	0	179.17	0	31.95		0	0	0
MqTZ-1339	MqTZ-1339	35-39	Female	1:00	No	2	0	83.73	0	33.09		0	0	0
MqTZ-1340		20-24	Female		No	0	0	0	0	0		0	0	0
MqTZ-1341		5-9	Female		No	0	0	0	0	0		0	0	0
MqTZ-1342		60-64	Female		No	0	0	0	0	0		0	0	0
MqTZ-1343	MqTZ-1343	15-19	Female			0	0	0	0	0		0	0	0
MqTZ-1344		10-15	Male		No	0	0	0	0	0		0	0	0
MqTZ-1345		10-15	Male		No	0	0	0	0	0		0	0	0
MqTZ-1346	MqTZ-1346	10-15	Male	0:45	No	2	0	4.28	0	37.52		0	0	0
MqTZ-1347		10-15	Male		No	0	1	0	0	0	37.03	0	1	0	46.2
MqTZ-1348		5-9	Male		No	0	2	0	0	0	40.83	0	1	0	45.6
MqTZ-1349	MqTZ-1349	10-15	Male		No	2	0	338.68	0	31		0	0	0
MqTZ-1350	MqTZ-1350	10-15	Female		No	2		57.72		33.64		0	0	0
MqTZ-1351		25-29	Male		No	0	0	0	0	0		0	0	0
MqTZ-1352		20-24	Female		No	2	0	2.03	0	38.64		0	0	0
MqTZ-1353		35-39	Male		No	0	1	0	0	0	38.03	0	1	0	46.15
MqTZ-1354	MqTZ-1354	40-44	Female		No	2	0	34.22	0	34.42		0	0	0
MqTZ-1355		25-29	Female		No	2	0	9.17	0	36.39		0	0	0
MqTZ-1356		35-39	Female		No	0	0	0	0	0		0	0	0
MqTZ-1357		35-39	Female		No	0	0	0	0	0		0	0	0
MqTZ-1358		15-19	Female		No	0	0	0	0	0		0	0	0
MqTZ-1359		20-24	Female		No	0	0	0	0	0		0	0	0
MqTZ-1360		25-29	Female		No	0	1	0	0	0	39.59	0	1	1	48.21	47.13
MqTZ-1361		25-29	Female		No	0	1	0	0	0	36.63	0	1	0	42.35
MqTZ-1362		25-29	Female		No	0	0	0	0	0		0	0	0
MqTZ-1363		70-74	Female		No	2	0	409.97	0	30.72		0	0	0
MqTZ-1364		35-39	Female		No	0	1	0	0	0	37.32	0	1	0	46.27
MqTZ-1365		35-39	Female		No	0	0	0	0	0		0	0	0
MqTZ-1366		30-34	Female		No	0	1	0	0	0	40.85220337	0	1	0	47.7
MqTZ-1367		35-39	Female		No	0	0	0	0	0		0	0	0
MqTZ-1368		45-49	Female		No	0	1	0	0	0	40.85108259	0	1	0	44.09
MqTZ-1369		15-19	Female		No	0	0	0	0	0		0	0	0
MqTZ-1370		15-19	Female		No	0	0	0	0	0		0	0	0
MqTZ-1371		35-39	Female		No	0	1	0	0	0	39.01	0	1	0	40.6
MqTZ-1372		15-19	Female		No	0	0	0	0	0		0	0	0
MqTZ-1373		20-24	Female		No	0	0	0	0	0		0	0	0
MqTZ-1374		25-29	Female		No	0	0	0	0	0		0	0	0
MqTZ-1375		50-54	Male		No	0	1	0	0	0	41.66179657	0	1	0	41.88
MqTZ-1376		25-29	Female		No	0	2	0	0	0	42.39	0	1	0	42.07
MqTZ-1377		30-34	Female		No	0	0	0	0	0		0	0	0
MqTZ-1378		60-64	Female		No	0	0	0	0	0		0	0	0
MqTZ-1379		30-34	Female		No	0	0	0	0	0		0	0	0
MqTZ-1380		15-19	Female		No	0	0	0	0	0		0	0	0
MqTZ-1381		30-34	Female		No	0	0	0	0	0		0	0	0
MqTZ-1382		20-24	Male		No	0	0	0	0	0		0	0	0
MqTZ-1383		30-34	Female		No	0	0	0	0	0		0	0	0
MqTZ-1384	MqTZ-1384	15-19	Female	0:30	No	2	0	3.22	0	38.23		0	0	0
MqTZ-1385		30-34	Female		No	0	0	0	0	0		0	0	0
MqTZ-1386		20-24	Female		No	0	0	0	0	0		0	0	0
MqTZ-1387		20-24	Female		No	0	0	0	0	0		0	0	0
MqTZ-1388		30-34	Male		No	0	0	0	0	0		0	0	0
MqTZ-1389		45-49	Female		No	0	0	0	0	0		0	0	0
MqTZ-1390		15-19	Female		No	0	1	0	0	0	40.21840389	1	0	0
MqTZ-1391		45-49	Female		No	0	0	0	0	0		0	0	0
MqTZ-1392		45-49	Female		No	0	0	0	0	0		0	0	0
MqTZ-1393		45-49	Male		No	0	0	0	0	0		0	0	0
MqTZ-1394		35-39	Female		No	0	3	0	0	0	39.94	0	1	0	42.65
MqTZ-1395		45-49	Male		No	0	0	0	0	0		0	0	0
MqTZ-1396		45-49	Male		No	0	0	0	0	0		0	0	0
MqTZ-1397		15-19	Female		No	0	0	0	0	0		0	0	0
MqTZ-1398		30-34	Female		No	0	1	0	0	0	43.50032136	0	0	0
MqTZ-1399		25-29	Female		No	0	0	0	0	0		0	0	0
MqTZ-1400		25-29	Female		No	0	0	0	0	0		0	0	0
MqTZ-1401	MqTZ-1401	10-15	Male	1:00	No	1	0	1.1	0	39.55		0	0	0
MqTZ-1402	MqTZ-1402	40-44	Male		No	2	0	898.09	0	29.55		0	0	0
MqTZ-1403		10-15	Female		No	0	0	0	0	0		0	0	0
MqTZ-1404		10-15	Female		No	2	0	22.66	0	35.04		0	0	0
MqTZ-1405		15-19	Female		No	0	0	0	0	0		0	0	0
MqTZ-1406		10-15	Male		No	0	0	0	0	0		0	0	0
MqTZ-1407		30-34	Female		No	0	1	0	0	0	38.15	0	1	0	40.86
MqTZ-1408		30-34	Male		No	0	1	0	0	0	39.55	0	1	0	42.58
MqTZ-1409	MqTZ-1409	15-19	Male		No	2	0	11966.07	0	25.62		0	0	0
MqTZ-1410	MqTZ-1410	35-39	Male		No	2	0	156.26	0	32.28		0	0	0
MqTZ-1411		10-15	Female		No	0	0	0	0	0		0	0	0
MqTZ-1412		10-15	Female		No	0	1	0	0	0	44.79205224	1	0	0
MqTZ-1413		5-9	Male		No	0	0	0	0	0		0	0	0
MqTZ-1414		10-15	Female		No	0	0	0	0	0		0	0	0
MqTZ-1415		10-15	Male		No	2	0	135247.69	0	21.9		0	0	0
MqTZ-1416		10-15	Male		No	2	0	1270.71	0	29.06		0	0	0
MqTZ-1417	MqTZ-1417	5-9	Male	1:00	No	2	0	22.69	0	35.24		0	0	0
MqTZ-1418		30-34	Female		No	0	0	0	0	0		0	0	0
MqTZ-1419		10-15	Male		No	0	0	0	0	0		0	0	0
MqTZ-1420		10-15	Male		No	0	0	0	0	0		0	0	0
MqTZ-1421		5-9	Male		No	2		2637.13	0	27.94		0	0	0
MqTZ-1422		35-39	Female		No	0		0	0	0		0	0	0
MqTZ-1423	MqTZ-1423	10-15	Male		No	0	0	0	0	0		0	0	0
MqTZ-1424		25-29	Female		No	0	0	0	0	0		0	0	0
MqTZ-1425		15-19	Female		No	0	0	0	0	0		0	0	0
MqTZ-1426		40-44	Male		No	0	1	0	0	0	41.08503929	0	0	0
MqTZ-1427	MqTZ-1427	10-15	Male		No	2		38.35	0	34.43		0	0	0
MqTZ-1428		10-15	Female		No	2	0	2018.62	0	28.35		0	0	0
MqTZ-1429		15-19	Female		No	0	0	0	0	0		0	0	0
MqTZ-1430		65-69	Male		No	0	0	0	0	0		0	0	0
MqTZ-1431		10-15	Female		No	0	0	0	0	0		0	0	0
MqTZ-1432		5-9	Male		No	0	0	0	0	0		0	0	0
MqTZ-1433		40-44	Female		No	0	0	0	0	0		0	0	0
MqTZ-1434		50-54	Female		No	0	0	0	0	0		0	0	0
MqTZ-1435	MqTZ-1435	15-19	Male		No	0	1	0	0	0	40.7635994	0	0	0
MqTZ-1436		5-9	Male		No	0	1	0	0	0	28.06	0	0	0
MqTZ-1437	MqTZ-1437	5-9	Male		No	2	0	50.75	0	34		0	0	0
MqTZ-1438		5-9	Female		No	0	2	0	0	0	42.59	0	0	0
MqTZ-1439		25-29	Female		No	0	0	0	0	0		0	0	0
MqTZ-1440		50-54	Female		No	0	0	0	0	0		0	0	0
MqTZ-1441		25-29	Female		No	0	0	0	0	0		0	0	0
MqTZ-1442	MqTZ-1442	15-19	Male		No	2	0	3721.34	0	27.49		0	0	0
MqTZ-1443	MqTZ-1443	5-9	Female		No	2	0	67.69	0	32.15		0	0	0
MqTZ-1444	MqTZ-1444R	35-39	Female	1:00	No	2	0	0.57	0	37.7		0	0	0
MqTZ-1445	MqTZ-1445	30-34	Female	1:00	No	2	0	0.96	0	37.11		0	0	0
MqTZ-1446		10-15	Male		No	0	0	0	0	0		0	0	0
MqTZ-1447		5-9	Female		No	0	0	0	0	0		0	0	0
MqTZ-1448		10-15	Male		No	0	0	0	0	0		0	0	0
MqTZ-1449		55-59	Male		No	0	1	0	0	0	39.34421921	0	0	0
MqTZ-1450	MqTZ-1450	40-44	Male	0:10	No	2	0	18.72	0	33.65		0	0	0
MqTZ-1451		35-39	Female		No	0	0	0	0	0		0	0	0
MqTZ-1452		40-44	Female		No	0	0	0	0	0		0	0	0
MqTZ-1453		20-24	Female		No	0	0	0	0	0		0	0	0
MqTZ-1454		30-34	Female		No	0	0	0	0	0		0	0	0
MqTZ-1455		65-69	Female		No	0	0	0	0	0		0	0	0
MqTZ-1456		30-34	Female		No	0	0	0	0	0		0	0	0
MqTZ-1457		20-24	Female		No	0	0	0	0	0		0	0	0
MqTZ-1458		30-34	Female		No	0	0	0	0	0		0	0	0
MqTZ-1459		15-19	Female		No	0	2	0	0	0	38.96	0	0	0
MqTZ-1460	MqTZ-1460	15-19	Female	0:45	No	2		0.57	0	37.7		0	0	0
MqTZ-1461		35-39	Male		No	0	1	0	0	0	33.38	0	0	0
MqTZ-1462		30-34	Female		No	0	0	0	0	0		0	0	0
MqTZ-1463		15-19	Female		No	0	0	0	0	0		0	0	0
MqTZ-1464		15-19	Female		No	0	0	0	0	0		0	0	0
MqTZ-1465		25-29	Female		No	0	0	0	0	0		0	0	0
MqTZ-1466		30-34	Female		No	0	0	0	0	0		0	0	0
MqTZ-1467		10-15	Male		No	0	0	0	0	0		0	0	0
MqTZ-1468	MqTZ-1468	30-34	Female	0:30	No	2	0	9.37	0	34.45		0	0	0
MqTZ-1469		40-44	Female		No	0	0	0	0	0		0	0	0
MqTZ-1470		20-24	Female		No	0	0	0	0	0		0	0	0
MqTZ-1471		35-39	Female		No	0	0	0	0	0		0	0	0
MqTZ-1472		35-39	Female		No	0	0	0	0	0		0	0	0
MqTZ-1473		20-24	Female		No	0	0	0	0	0		0	0	0
MqTZ-1474		25-29	Female		No	0	1	0	0	0	40.08494815	0	0	0
MqTZ-1475		45-49	Female		No	0	0	0	0	0		0	0	0
MqTZ-1476	MqTZ-1476R	30-34	Male		No	2	0	387.78	0	30.12		0	0	0
MqTZ-1477		20-24	Female		No	0	1	0	0	0	40.79435349	0	0	0
MqTZ-1478		20-24	Female		No	0	0	0	0	0		0	0	0
MqTZ-1479		40-44	Female		No	0	1	0	0	0	38.17	0	0	0
MqTZ-1480		35-39	Female		No	0	0	0	0	0		0	0	0
MqTZ-1481		30-34	Female		No	0	1	0	0	0	36.88	0	0	0
MqTZ-1482		10-15	Female		No	0	0	0	0	0		0	0	0
MqTZ-1483	MqTZ-1483	15-19	Female		No	2	0	403.08	0	30.08		0	0	0
MqTZ-1484		20-24	Female		No	0	0	0	0	0		0	0	0
MqTZ-1485		35-39	Female		No	0	0	0	0	0		0	0	0
MqTZ-1486		20-24	Female		No	0	0	0	0	0		0	0	0
MqTZ-1487		45-49	Male		No	0	1	0	0	0	40.83943558	0	0	0
MqTZ-1488		45-49	Female		No	0	0	0	0	0		0	0	0
MqTZ-1489		20-24	Female		No	0	0	0	0	0		0	0	0
MqTZ-1490		45-49	Female		No	0	0	0	0	0		0	0	0
MqTZ-1491		45-49	Female		No	0	0	0	0	0		0	0	0
MqTZ-1492		65-69	Female		No	0	0	0	0	0		0	0	0
MqTZ-1493		35-39	Female		No	0	0	0	0	0		0	0	0
MqTZ-1494		25-29	Female		No	2	0	76.68	0	32.01		0	0	0
MqTZ-1495		45-49	Female		No	0	0	0	0	0		0	0	0
MqTZ-1496		50-54	Female		No	0	0	0	0	0		0	0	0
MqTZ-1497		35-39	Female		No	0	0	0	0	0		0	0	0
MqTZ-1498		40-44	Female		No	0	0	0	0	0		0	0	0
MqTZ-1499		20-24	Female		No	0	0	0	0	0		0	0	0
MqTZ-1500		20-24	Male		No	0	3	0	0	0	37.26	0	1	1	40.06	48.51
MqTZ-1501		30-34	Male		No	0	1	0	0	0	38.06	1	0	0
MqTZ-1502		30-34	Female		No	0	0	0	0	0		0	0	0
MqTZ-1503		45-49	Male		No	0	0	0	0	0		0	0	0
MqTZ-1504		30-34	Female		No	0	0	0	0	0		0	0	0
MqTZ-1505		45-49	Male		No	0	0	0	0	0		0	0	0
MqTZ-1506		40-44	Male		No	0	1	0	0	0	41.5344429	0	1	0	42.37
MqTZ-1507		25-29	Female		No	0	1	0	0	0	39.83	0	1	1	40.25	47.43
MqTZ-1508		75-79	Male		No	0	0	0	0	0		0	0	0
MqTZ-1509	MqTZ-1509	35-39	Male	0:45	No	1	0	0.22	0	38.82		0	0	0
MqTZ-1510		25-29	Female		No	0	0	0	0	0		0	0	0
MqTZ-1511		45-49	Female		No	2	0	155.87	0	31.18		0	0	0
MqTZ-1512		5-9	Female		No	2	0	312.78	0	30.37		0	0	0
MqTZ-1513		10-15	Female		No	0	0	0	0	0		0	0	0
MqTZ-1514		10-15	Male		No	0	0	0	0	0		0	0	0
MqTZ-1515	MqTZ-1515	15-19	Male		No	2	0	207.9	0	30.85		0	0	0
MqTZ-1516		10-15	Male		No	0	0	0	0	0		0	0	0
MqTZ-1517	MqTZ-1517	15-19	Male	1:00	No	2	0	35.06	0	32.92		0	0	0
MqTZ-1518		30-34	Female		No	0		0	0	0		0	0	0
MqTZ-1519		55-59	Female		No	0	0	0	0	0		0	0	0
MqTZ-1520		40-44	Female		No	0	0	0	0	0		0	0	0
MqTZ-1521		30-34	Male		No	0	0	0	0	0		0	0	0
MqTZ-1522	MqTZ-1522	10-15	Male	0:15	No	2	0	185.12	0	30.98		0	0	0
MqTZ-1523		40-44	Female		No	0	0	0	0	0		0	0	0
MqTZ-1524		10-15	Male		No	2	0	2718.94	0	27.86		0	0	0
MqTZ-1525		10-15	Male		No	0	0	0	0	0		0	0	0
MqTZ-1526		70-74	Female		No	0	0	0	0	0		0	0	0
MqTZ-1527		10-15	Male		No	2	0	1830.73	0	28.32		0	0	0
MqTZ-1528		30-34	Female		No	0	1	0	0	0	37.16	0	1	0	40.82
MqTZ-1529		70-74	Male		No	0	0	0	0	0		0	0	0
MqTZ-1530		10-15	Male		No	0	1	0	0	0	39.34	1	0	0
MqTZ-1531		45-49	Female		No	0	1	0	0	0	34.77	0	1	0	43.12
MqTZ-1532		15-19	Female		No	0	1	0	0	0	40.32761765	0	1	1	42.07	39.26
MqTZ-1533		15-19	Female		No	0	1	0	0	0	43.74531296	1	0	0
MqTZ-1534		50-54	Male		No	0	0	0	0	0		0	0	0
MqTZ-1535		10-15	Female		No	0	0	0	0	0		0	0	0
MqTZ-1536		10-15	Male		No	0	1	0	0	0	39.07	0	1	1	42.61	48.46
MqTZ-1537		10-15	Female		No	0	1	0	0	0	42.45600431	0	1	0	43.28
MqTZ-1538		10-15	Female		No	0	0	0	0	0		0	0	0
MqTZ-1539		20-24	Female		No	0	2	0	0	0	42.5	1	0	0
MqTZ-1540		30-34	Female		No	0	0	0	0	0		0	0	0
MqTZ-1541		25-29	Female		No	0	1	0	0	0	39.66666412	0	0	1		46.74
MqTZ-1542		5-9	Female		No	0	0	0	0	0		0	0	0
MqTZ-1543		10-15	Female		No	0	0	0	0	0		0	0	0
MqTZ-1544		5-9	Female		No	0	1	0	0	0	41.75043869	0	1	1	42.58	42.13
MqTZ-1545		10-15	Male		No	2	0	436904.81	0	21.98		0	0	0
MqTZ-1546		10-15	Male		No	2	0	95634.13	0	23.92		0	0	0
MqTZ-1547		15-19	Female		No	0	0	0	0	0		0	0	0
MqTZ-1548		15-19	Female		No	0	0	0	0	0		0	0	0
MqTZ-1549	MqTZ-1549	45-49	Male		No	2	0	7743.28	0	27.13		0	0	0
MqTZ-1550	MqTZ-1550	15-19	Male		No	2	0	2468.28	0	28.59		0	0	0
MqTZ-1551		35-39	Male		No	0	0	0	0	0		0	0	0
MqTZ-1552		45-49	Female		No	0	1	0	0	0	39.33	0	1	1	42.27	45.77
MqTZ-1553		10-15	Female		No	0	0	0	0	0		0	0	0
MqTZ-1554		20-24	Female		No	0	0	0	0	0		0	0	0
MqTZ-1555		25-29	Female		No	0	1	0	0	0	39.63	0	1	1	43.33	47.52
MqTZ-1556		25-29	Female		No	2	0	269.08	0	30.55		0	0	0
MqTZ-1557		5-9	Female		No	0	0	0	0	0		0	0	0
MqTZ-1558		35-39	Female		No	0	2	0	0	0	41.29	0	1	1	41.24	33.99
MqTZ-1559	MqTZ-1559	20-24	Female	0:10	No	2	0	114.37	0	31.54		0	0	0
MqTZ-1560		35-39	Female		No	0	1	0	0	0	38.38	0	1	1	42	47.16
MqTZ-1561		25-29	Female		No	0	0	0	0	0		0	0	0
MqTZ-1562		15-19	Female		No	0	1	0	0	0	39.85781097	0	1	1	43.56	46.48
MqTZ-1563		30-34	Female		No	0	0	0	0	0		0	0	0
MqTZ-1564		40-44	Female		No	0	0	0	0	0		0	0	0
MqTZ-1565		20-24	Female		No	0	0	0	0	0		0	0	0
MqTZ-1566		20-24	Female		No	0	0	0	0	0		0	0	0
MqTZ-1567		30-34	Female		No	0	0	0	0	0		0	0	0
MqTZ-1568		45-49	Female		No	0	2	0	0	0	40.95	0	1	1	43.58	47.79
MqTZ-1569		25-29	Female		No	0	0	0	0	0		0	0	0
MqTZ-1570		30-34	Female		No	0	0	0	0	0		0	0	0
MqTZ-1571		30-34	Female		No	0	2	0	0	0	41.88	1	0	0
MqTZ-1572		25-29	Female		No	0	0	0	0	0		0	0	0
MqTZ-1573		30-34	Female		No	0	0	0	0	0		0	0	0
MqTZ-1574		30-34	Male		No	0	1	0	0	0	41.25029755	0	0	1		35.77
MqTZ-1575		25-29	Female		No	0	0	0	0	0		0	0	0
MqTZ-1576		35-39	Female		No	0	0	0	0	0		0	0	0
MqTZ-1577	MqTZ-1577	25-29	Male		No	2	0	3221.25	0	28.25		0	0	0
MqTZ-1578		25-29	Female		No	0	1	0	0	0	40.98923492	0	1	0	41
MqTZ-1579		20-24	Female		No	0	0	0	0	0		0	0	0
MqTZ-1580		25-29	Female		No	0	0	0	0	0		0	0	0
MqTZ-1581		30-34	Female		No	0	0	0	0	0		0	0	0
MqTZ-1582		20-24	Female		No	0	1	0	0	0	35.34	0	1	1	49	42.45
MqTZ-1583		35-39	Female		No	0	0	0	0	0		0	0	0
MqTZ-1584		55-59	Female		No	0	0	0	0	0		0	0	0
MqTZ-1585		20-24	Female		No	0	0	0	0	0		0	0	0
MqTZ-1586		35-39	Female		No	2	0	413.99	0	30.87		0	0	0
MqTZ-1587		20-24	Female		No	0	0	0	0	0		0	0	0
MqTZ-1588		20-24	Male		No	0	0	0	0	0		0	0	0
MqTZ-1589		20-24	Male		No	0	0	0	0	0		0	0	0
MqTZ-1590		15-19	Female		No	0	0	0	0	0		0	0	0
MqTZ-1591		20-24	Female		No	0	0	0	0	0		0	0	0
MqTZ-1592		15-19	Female		No	0	0	0	0	0		0	0	0
MqTZ-1593		40-44	Female		No	0	1	0	0	0	38.29	0	1	1	42.41	48.27
MqTZ-1594		20-24	Female		No	0	0	0	0	0		0	0	0
MqTZ-1595		25-29	Male		No	0	0	0	0	0		0	0	0
MqTZ-1596		20-24	Male		No	0	0	0	0	0		0	0	0
MqTZ-1597		25-29	Female		No	0	0	0	0	0		0	0	0
MqTZ-1598		30-34	Female		No	0	0	0	0	0		0	0	0
MqTZ-1599		15-19	Male		No	0	3	0	0	0	43.5	0	1	0	31.31
MqTZ-1600		45-49	Male		No	2	0	850.89	0	29.95		0	0	0
MqTZ-1601		40-44	Male		No	0	0	0	0	0		0	0	0
MqTZ-1602		50-54	Female		No	0	0	0	0	0		0	0	0
MqTZ-1603		60-64	Female		No	0	0	0	0	0		0	0	0
MqTZ-1604		50-54	Male		No	0	0	0	0	0		0	0	0
MqTZ-1605		35-39	Male		No	2		396.54	0	30.92		0	0	0
MqTZ-1606		10-15	Female		No	2	0	50123.22	0	24.74		0	0	0
MqTZ-1607	MqTZ-1607	35-39	Female	1:00	No	1	0	2.27	0	37.52		0	0	0
MqTZ-1608		25-29	Male		No	0	0	0	0	0		0	0	0
MqTZ-1609		30-34	Female		No	0	0	0	0	0		0	0	0
MqTZ-1610	MqTZ-1610	10-15	Male		No	2	0	555.29	0	30.49		0	0	0
MqTZ-1611		15-19	Male		No	0	0	0	0	0		0	0	0
MqTZ-1612		5-9	Male		No	0	1	0	0	0	39.99594879	1	0	0
MqTZ-1613		10-15	Male		No	2	0	46.39	0	33.66		0	0	0
MqTZ-1614		10-15	Male		No	0	0	0	0	0		0	0	0
MqTZ-1615	MqTZ-1615	20-24	Male		No	2	0	28.44	0	34.29		0	0	0
MqTZ-1616		20-24	Female		No	0	1	0	0	0	40.26549474	0	1	1	42	47
MqTZ-1617	MqTZ-1617	5-9	Male		No	1	0	1.53	0	38.02		0	0	0
MqTZ-1618		20-24	Male		No	2	0	14	0	35.19		0	0	0
MqTZ-1619		20-24	Male		No	2	0	1701.58	0	29.06		0	0	0
MqTZ-1620	MqTZ-1620	25-29	Female		No	2	0	31.86	0	34.14		0	0	0
MqTZ-1621		10-15	Female		No	0	0	0	0	0		0	0	0
MqTZ-1622		45-49	Female		No	0	0	0	0	0		0	0	0
MqTZ-1623		25-29	Female		No	0	0	0	0	0		0	0	0
MqTZ-1624		10-15	Male		No	0	3	0	0	0	40.9	0	1	1	41.68	48.76
MqTZ-1625		5-9	Female		No	0	0	0	0	0		0	0	0
MqTZ-1626		50-54	Male		No	2	0	474.79	0	30.69		0	0	0
MqTZ-1627		10-15	Male		No	2	0	529308.41	0	21.73		0	0	0
MqTZ-1628		15-19	Male		No	2	0	67.56	0	33.18		0	0	0
MqTZ-1629	MqTZ-1629	10-15	Male		No	2	0	114.17	0	32.51		0	0	0
MqTZ-1630		30-34	Female		No	0	0	0	0	0		0	0	0
MqTZ-1631		10-15	Female		No	0	1	0	0	0	40.331707	0	1	0	38.21
MqTZ-1632		10-15	Female		No	2	0	15545.51	0	26.24		0	0	0
MqTZ-1633		15-19	Female		No	0	1	0	0	0	39.11	1	0	0
MqTZ-1634		10-15	Male		No	0	0	0	0	0		0	0	0
MqTZ-1635		25-29	Female		No	0	0	0	0	0		0	0	0
MqTZ-1636		30-34	Female		No	0	0	0	0	0		0	0	0
MqTZ-1637		30-34	Female		No	0	0	0	0	0		0	0	0
MqTZ-1638		15-19	Female		No	0	0	0	0	0		0	0	0
MqTZ-1639		15-19	Female		No	0	0	0	0	0		0	0	0
MqTZ-1640		25-29	Male		No	0	0	0	0	0		0	0	0
MqTZ-1641		20-24	Female		No	0	0	0	0	0		0	0	0
MqTZ-1642		20-24	Female		No	0	0	0	0	0		0	0	0
MqTZ-1643		30-34	Female		No	0	0	0	0	0		0	0	0
MqTZ-1644		20-24	Female		No	2	0	288.77	0	31.33		0	0	0
MqTZ-1645		30-34	Female		No	0	2	0	0	0	40.46	0	1	0	41.54
MqTZ-1646		35-39	Female		No	0	0	0	0	0		0	0	0
MqTZ-1647		25-29	Female		No	0	0	0	0	0		0	0	0
MqTZ-1648		20-24	Female		No	2	0	372.46	0	31.01		0	0	0
MqTZ-1649		25-29	Female		No	0	0	0	0	0		0	0	0
MqTZ-1650		25-29	Female		No	0	1	0	0	0	36.96	1	0	0
MqTZ-1651		35-39	Female		No	0	1	0	0	0	40.25850914	0	1	0	41.43
MqTZ-1652		20-24	Female		No	2	0	106.82	0	32.6		0	0	0
MqTZ-1653		20-24	Female		No	0	0	0	0	0		0	0	0
MqTZ-1654		10-15	Female		No	0	3	0	0	0	42.77	0	0	1	40	45.43
MqTZ-1655		20-24	Female		No	0	0	0	0	0		0	0	0
MqTZ-1656		20-24	Female		No	0	0	0	0	0		0	0	0
MqTZ-1657		35-39	Female		No	0	0	0	0	0		0	0	0
MqTZ-1658		25-29	Female		No	0	0	0	0	0		0	0	0
MqTZ-1659		25-29	Female		No	0	0	0	0	0		0	0	0
MqTZ-1660		20-24	Female		No	0	0	0	0	0		0	0	0
MqTZ-1661		15-19	Female		No	0	0	0	0	0		0	0	0
MqTZ-1662		45-49	Female		No	0	1	0	0	0	41.29193878	1	0	0
MqTZ-1663	MqTZ-1663	60-64	Female	0:30	No	0	0	0	0	0		0	0	0
MqTZ-1664		15-19	Female		No	2	0	6751.64	0	27.315		0	0	0
MqTZ-1665		35-39	Female		No	0	0	0	0	0		0	0	0
MqTZ-1666		65-69	Male		No	0	0	0	0	0		0	0	0
MqTZ-1667	MqTZ-1667	15-19	Female		No	2	1	1649.1	0	29.07	43.9243	0	1	0	42.66
MqTZ-1668		15-19	Female		No	0	0	0	0	0		0	0	0
MqTZ-1669		25-29	Female		No	0	0	0	0	0		0	0	0
MqTZ-1670		30-34	Female		No	0	2	0	0	0	42.31	0	0	1		45.51
MqTZ-1671		20-24	Female		No	0	0	0	0	0		0	0	0
MqTZ-1672		30-34	Female		No	0	0	0	0	0		0	0	0
MqTZ-1673		30-34	Female		No	0	0	0	0	0		0	0	0
MqTZ-1674		20-24	Female		No	0	2	0	0	0	42.89	0	1	0	42.46
MqTZ-1675		15-19	Female		No	0	0	0	0	0		0	0	0
MqTZ-1676		25-29	Female		No	0	0	0	0	0		0	0	0
MqTZ-1677		30-34	Female		No	0	1	0	0	0	39.7	0	1	0	37	48.42
MqTZ-1678		25-29	Female		No	0	0	0	0	0		0	0	0
MqTZ-1679		25-29	Female		No	0	1	0	0	0	40.98495865	0	0	1		44.32
MqTZ-1680	MqTZ-1680	10-15	Female		No	2	0	595.84	0	30.37		0	0	0
MqTZ-1681	MqTZ-1762	40-44	Female	0:30	No	2	0	22.22	0	34.595		0	0	0
MqTZ-1682		20-24	Female		No	0	0	0	0	0		0	0	0
MqTZ-1683		25-29	Female		No	0	0	0	0	0		0	0	0
MqTZ-1684		20-24	Female		No	0	0	0	0	0		0	0	0
MqTZ-1685		20-24	Female		No	0	0	0	0	0		0	0	0
MqTZ-1686		15-19	Female		No	0	0	0	0	0		0	0	0
MqTZ-1687		20-24	Female		No	0	0	0	0	0		0	0	0
MqTZ-1688		25-29	Female		No	0	0	0	0	0		0	0	0
MqTZ-1689		20-24	Female		No	0	0	0	0	0		0	0	0
MqTZ-1690		30-34	Female		No	0	1	0	0	0	44.95956421	0	1	1	41.17	45.65
MqTZ-1691		35-39	Female		No	0	0	0	0	0		0	0	0
MqTZ-1692		25-29	Female		No	0	0	0	0	0		0	0	0
MqTZ-1693		20-24	Female		No	0	1	0	0	0	42.11247253	0	1	0	41.58
MqTZ-1694		15-19	Female		No				0			0	0	0
MqTZ-1695		10-15	Female		No	2	0	64089.42	0	25.08		0	0	0
MqTZ-1696		40-44	Female		No	1	0	0.02	0	39.19		0	0	0
MqTZ-1697		30-34	Female		No	0	1	0	0	0	39.53	0	1	1	42.88	47
MqTZ-1698		30-34	Female		No	0	1	0	0	0	41.6575663	1	0	0
MqTZ-1699		70-74	Male		No	0	2	0	0	0	41.43	0	1	0	40.71
MqTZ-1700		30-34	Female		No	0	0	0	0	0		0	0	0
MqTZ-1701		10-15	Male		No	0		0	0	0		0	0	0
MqTZ-1702		15-19	Female		No	0	0	0	0	0		0	0	0
MqTZ-1703		10-15	Male		No	0	0	0	0	0		0	0	0
MqTZ-1704		35-39	Female		No	0	0	0	0	0		0	0	0
MqTZ-1705		10-15	Female		No	0	0	0	0	0		0	0	0
MqTZ-1706		10-15	Male		No	0	0	0	0	0		0	0	0
MqTZ-1707		5-9	Female		No	0	1	0	0	0	40.92948079	0	1	0	41.3
MqTZ-1708		10-15	Male		No	0	0	0	0	0		0	0	0
MqTZ-1709		10-15	Female		No	0	1	0	0	0	37.04	1	0	0
MqTZ-1710	MqTZ-1710	10-15	Female	0:15	No	2	0	595.84	0	30.365		0	0	0
MqTZ-1711	MqTZ-1711	5-9	Male		No	2	0	1386816.7	0	20.47		0	0	0
MqTZ-1712	MqTZ-1712	10-15	Female		No	2	0	1754066.11	0	20.15		0	0	0
MqTZ-1713	MqTZ-1713	10-15	Female		No	2	0	4935.98	0	27.685		0	0	0
MqTZ-1714	MqTZ-1714	10-15	Female		No	0	0	0	0	0		0	0	0
MqTZ-1715	MqTZ-1715	15-19	Male		No	2	0	13661.24	0	26.425		0	0	0
MqTZ-1716		10-15	Female		No	0	0	0	0	0		0	0	0
MqTZ-1717		10-15	Female		No	0	0	0	0	0		0	0	0
MqTZ-1718		10-15	Female		No	0	0	0	0	0		0	0	0
MqTZ-1719		10-15	Female		No	0	0	0	0	0		0	0	0
MqTZ-1720		10-15	Female		No	0	1	0	0	0	42.56944169	0	0	0
MqTZ-1721		10-15	Female		No	0	0	0	0	0		0	0	0
MqTZ-1722	MqTZ-1722	15-19	Female		No	2	0	881.41	0	29.88		0	0	0
MqTZ-1723	MqTZ-1723	15-19	Female		No	2	0	1649.1	0	29.11		0	0	0
MqTZ-1724		10-15	Male		No	0	0	0	0	0		0	0	0
MqTZ-1725		10-15	Male		No	2	0	44.96	0	33.72		0	0	0
MqTZ-1726		10-15	Female		No	0	0	0	0	0		0	0	0
MqTZ-1727		10-15	Female		No	0	0	0	0	0		0	0	0
MqTZ-1728		10-15	Female		No	0	2	0	0	0	41.3	0	0	1		46.05
MqTZ-1729		5-9	Male		No	2	0	366325.09	0	22.17		0	0	0
MqTZ-1730		35-39	Female		No	0	0	0	0	0		0	0	0
MqTZ-1731		10-15	Female		No	0	0	0	0	0		0	0	0
MqTZ-1732	MqTZ-1732	10-15	Female		No	2	0	23634.85	0	25.685		0	0	0
MqTZ-1733	MqTZ-1733	10-15	Female		No	2	0	9987.44	0	26.785		0	0	0
MqTZ-1734		5-9	Male		No	2	0	2085.81	0	28.8		0	0	0
MqTZ-1735	MqTZ-1735	30-34	Female	1:00	No	2	0	7.42	0	35.975		0	0	0
MqTZ-1736		35-39	Female		No	0	0	0	0	0		0	0	0
MqTZ-1737		5-9	Male		No	2	0	84.12	0	32.855		0	0	0
MqTZ-1738		30-34	Male		No	0	0	0	0	0		0	0	0
MqTZ-1739		60-64	Female		No	2	0	232.82	0	31.625		0	0	0
MqTZ-1740		15-19	Female		No	0	0	0	0	0		0	0	0
MqTZ-1741		50-54	Female		No	0	1	0	0	0	41.45881271	0	1	1	42	40.91
MqTZ-1742		25-29	Male		No	2	0	143139.36	0	33.37		0	0	0
MqTZ-1743		25-29	Female		No	0	0	0	0	0		0	0	0
MqTZ-1744		10-15	Male		No	0	1	0	0	0	38.76	0	1	1	41.76	45.13
MqTZ-1745		10-15	Male		No	0	2	0	0	0	39.98	0	1	0	41.61
MqTZ-1746		10-15	Male		No	0	1	0	0	0	34.1	0	1	0	42
MqTZ-1747		10-15	Male		No	0	0	0	0	0		0	0	0
MqTZ-1748		10-15	Male		No	0	0	0	0	0		0	0	0
MqTZ-1749		10-15	Male		No	1		0.81	0	35.52		0	0	0
MqTZ-1750		10-15	Male		No	2		138.2	0	30.76		0	0	0
MqTZ-1751		30-34	Male		No	0	0	0	0	0		0	0	0
MqTZ-1752		25-29	Female		No	0	0	0	0	0		0	0	0
MqTZ-1753		25-29	Female		No	0	0	0	0	0		0	0	0
MqTZ-1754		25-29	Female		No	0	0	0	0	0		0	0	0
MqTZ-1755		45-49	Female		No	0	0	0	0	0		0	0	0
MqTZ-1756		45-49	Female		No	0	1	0	0	0	41.97653961	0	1	1	38.91	43.8
MqTZ-1757		20-24	Female		No	0	0	0	0	0		0	0	0
MqTZ-1758		30-34	Female		No	0	0	0	0	0		0	0	0
MqTZ-1759		35-39	Female		No	0	0	0	0	0		0	0	0
MqTZ-1760		40-44	Female		No	0	0	0	0	0		0	0	0
MqTZ-1761		25-29	Male		No	0	0	0	0	0		0	0	0
MqTZ-1762	MqTZ-1762	30-34	Female	0:30	No	2	0	1.59	0	37.97		0	0	0
MqTZ-1763		30-34	Male		No	0	0	0	0	0		0	0	0
MqTZ-1764		15-19	Male		No	0	0	0	0	0		0	0	0
MqTZ-1765		50-54	Male		No	2		7677.2	0	27.04		0	0	0
MqTZ-1766		40-44	Female		No	0	1	0	0	0	39.57	1	0	0
MqTZ-1767		25-29	Male		Yes	2		562.63	0	29.46		0	0	0
MqTZ-1768		20-24	Male		No	0	0	0	0	0		0	0	0
MqTZ-1769		50-54	Male		No	0	0	0	0	0		0	0	0
MqTZ-1770		35-39	Male		No	0	0	0	0	0		0	0	0
MqTZ-1771		20-24	Female		No	0	0	0	0	0		0	0	0
MqTZ-1772		25-29	Female		No	0	0	0	0	0		0	0	0
MqTZ-1773		15-19	Female		No	0	0	0	0	0		0	0	0
MqTZ-1774		35-39	Male		No	0	2	0	0	0	40.78	0	1	1	41.36	47.6
MqTZ-1775		20-24	Female		No	2	0	1.76	0	34.8		0	0	0
MqTZ-1776		25-29	Male		No	0	0	0	0	0		0	0	0
MqTZ-1777		20-24	Female		No	0	1	0	0	0	38.81	1	0	0
MqTZ-1778		30-34	Male		No	0	3	0	0	0	41.64	0	1	1	42.55	49
MqTZ-1779		30-34	Female		No	0	1	0	0	0	37.56	0	0	1		47
MqTZ-1780		20-24	Female		No	2	0	0.05	0	38.16		0	0	0
MqTZ-1781		40-44	Female		No	0	0	0	0	0		0	0	0
MqTZ-1782		45-49	Female		No	0	0	0	0	0		0	0	0
MqTZ-1783		25-29	Female		No	0	0	0	0	0		0	0	0
MqTZ-1784		25-29	Male		No	0	1	0	0	0	39.07	0	0	0
MqTZ-1785		45-49	Male		No	0	0	0	0	0		0	0	0
MqTZ-1786		55-59	Female		No	0	1	0	0	0	38.4	0	1	1	47.9	45.5
MqTZ-1787		10-15	Female		No	0	0	0	0	0		0	0	0
MqTZ-1788		25-29	Male		No	2	0	1342.04	0	28.66		0	0	0
MqTZ-1789		35-39	Male		No	2	1	531.75	0	27.99	42.644	0	1	1	42.29	46.92
MqTZ-1790		35-39	Female		No	1	0	0.3	0	39.12		0	0	0
MqTZ-1791		25-29	Female		No	1	0	0.46	0	38.47		0	0	0
MqTZ-1792		40-44	Female		No	0	0	0	0	0		0	0	0
MqTZ-1793		25-29	Female		No	0	1	0	0	0	39.61	0	1	1	41.9	44.93
MqTZ-1794		35-39	Female		No	0	1	0	0	0	39.13	0	1	1	41.65	45.28
MqTZ-1795		30-34	Male		No	1	0	0.15	0	40.08		0	0	0
MqTZ-1796		45-49	Female		No	0	1	0	0	0	42.24004031	1	0	0
MqTZ-1797		25-29	Female		No	0	0	0	0	0		0	0	0
MqTZ-1798		25-29	Female		No	2	0	116.92	0	30.24		0	0	0
MqTZ-1799		25-29	Female		No	0	1	0	0	0	35.63	0	1	1	41.37	49.1
MqTZ-1800		25-29	Female		No	2	0	91.79	0	30.6		0	0	0
MqTZ-1801		5-9	Female		No	2	0	9224.24	0	26.87		0	0	0
MqTZ-1802		10-15	Female		No	0	0	0	0	0		0	0	0
MqTZ-1803	MqTZ-1803	10-15	Male		No	2		134292.48	0	24.39		0	0	0
MqTZ-1804		10-15	Female		No	2	0	254.39	0	30.2		0	0	0
MqTZ-1805		10-15	Female		No	0	0	0	0	0		0	0	0
MqTZ-1806		25-29	Female		No	0	1	0	0	0	39.2	0	1	1	42.27	48
MqTZ-1807		60-64	Female		No	0	0	0	0	0		0	0	0
MqTZ-1808		35-39	Female		No	0	1	0	0	0	39.33	1	0	0
MqTZ-1809		5-9	Female		No	2		3663.83	0	27.73		0	0	0
MqTZ-1810		15-19	Female		No	0	0	0	0	0		0	0	0
MqTZ-1811		10-15	Male		No	2	0	72.69	0	31.36		0	0	0
MqTZ-1812		10-15	Male		No	0	0	0	0	0		0	0	0
MqTZ-1813		15-19	Male		No	2	0	1629.99	0	28.48		0	0	0
MqTZ-1814		20-24	Female		No	0	1	0	0	0	38.89	0	0	1		46.19
MqTZ-1815		25-29	Female		No	0	0	0	0	0		0	0	0
MqTZ-1816		10-15	Female		No	0	1	0	0	0	40.71517944	0	1	0	40.9
MqTZ-1817		5-9	Male		No	0	1	0	0	0	33.48	0	1	1	43	46.4
MqTZ-1818		10-15	Male		No	0	1	0	0	0	33.17	0	0	0
MqTZ-1819		40-44	Male		No	2	0	0.01	0	39.44		0	0	0
MqTZ-1820		10-15	Male		No	0	0	0	0	0		0	0	0
MqTZ-1821		30-34	Female		No	0	0	0	0	0		0	0	0
MqTZ-1822		20-24	Female		No	2	0	9527.97	0	26.84		0	0	0
MqTZ-1823		60-64	Female		No	2	0	0.17	0	36.94		0	0	0
MqTZ-1824		5-9	Male		No	0	0	0	0	0		0	0	0
MqTZ-1825		10-15	Male		No	1	0	0.01	0	39.22		0	0	0
MqTZ-1826		15-19	Female		No	2	0	0.09	0	37.52		0	0	0
MqTZ-1827		15-19	Female		Yes	0	0	0	0	0		0	0	0
MqTZ-1828		20-24	Male		Yes	0	3	0	0	0	42.02	0	1	1	40.1	46.38
MqTZ-1829		25-29	Female		Yes	0	1	0	0	0	38.49	1	0	0
MqTZ-1830		35-39	Female		Yes	0	0	0	0	0		0	0	0
MqTZ-1831		15-19	Female		No	0	1	0	0	0	39.07	0	1	1	42.58	47.15
MqTZ-1832		15-19	Female		No	0	1	0	0	0	41.07975352	0	0	0
MqTZ-1833	MqTZ-1833	10-15	Female	1:00	No	1	0	0.03	0	38.47		0	0	0
MqTZ-1834	MqTZ-1834	15-19	Male	1:00	No	2	0	0.01	0	39.45		0	0	0
MqTZ-1835		10-15	Male		No	2	0	2936.23	0	27.93		0	0	0
MqTZ-1836		60-64	Female		No	2	0	0.29	0	36.48		0	0	0
MqTZ-1837		30-34	Female	0:45	No	1	0	0.01	0	39.32		0	0	0
MqTZ-1838		5-9	Female		No	1	0	0.02	0	38.97		0	0	0
MqTZ-1839		10-15	Female		No	0	1	0	0	0	30.58	0	1	1	40.27	39.47
MqTZ-1840		35-39	Male		No	2	0	0.32	0	36.37		0	0	0
MqTZ-1841		5-9	Male		No	0	1	0	0	0	41.14229082	0	1	0	38.54
MqTZ-1842		10-15	Male		No	2	0	96.77	0	31.09		0	0	0
MqTZ-1843	MqTZ-1843	5-9	Male		No	2	0	149.06	0	30.69		0	0	0
MqTZ-1844		35-39	Female		No	0	0	0	0	0		0	0	0
MqTZ-1845		25-29	Female		No	2	0	0.02	0	38.87		0	0	0
MqTZ-1846		15-19	Male		No	2	0	110.16	0	30.97		0	0	0
MqTZ-1847		30-34	Female		No	0	2	0	0	0	42.32	0	0	0
MqTZ-1848		60-64	Female		No	0	1	0	0	0	42.31927336	0	1	1	42.3	40
MqTZ-1849		20-24	Female		No	0	1	0	0	0	38.83	0	1	1	42.85	40.77
MqTZ-1850		5-9	Male		No	2	0	2055.98	0	28.26		0	0	0
MqTZ-1851		20-24	Female		No	1	0	0.01	0	39.64		0	0	0
MqTZ-1852		75-79	Male		No	0	0	0	0	0		0	0	0
MqTZ-1853		65-69	Male		No	0		0	0	0		0	0	0
MqTZ-1854		25-29	Female		No	0	1	0	0	0	34.52	0	1	1	39.55	40.15
MqTZ-1855		25-29	Female		No	0	2	0	0	0	41	0	1	1	42.05	42.08
MqTZ-1856		20-24	Female		No	0	1	0	0	0	38.36	0	1	1	42.06	46.4
MqTZ-1857		35-39	Female		No	0	0	0	0	0		0	0	0
MqTZ-1858		30-34	Male		No	0	2	0	0	0	41.74	1	0	0
MqTZ-1859		20-24	Female		No	0	1	0	0	0	38.39	0	1	1	42.34	45.18
MqTZ-1860		20-24	Female		No	0	1	0	0	0	36.41	0	1	1	41.09	45.67
MqTZ-1861		20-24	Male		No	0	2	0	0	0	40.75	0	1	1	47.62	48.05
MqTZ-1862		25-29	Female		No	0	2	0	0	0	42.55	0	0	0
MqTZ-1863		25-29	Male		No	0	0	0	0	0		0	0	0
MqTZ-1864		25-29	Female		No	0	0	0	0	0		0	0	0
MqTZ-1865		10-15	Female		No	0	0	0	0	0		0	0	0
MqTZ-1866		35-39	Female		No	1	0	0.01	0	39.68		0	0	0
MqTZ-1867		15-19	Female		No	0	0	0	0	0		0	0	0
MqTZ-1868		25-29	Female		No	0	0	0	0	0		0	0	0
MqTZ-1869		5-9	Male		No	0	1	0	0	0	38.01	0	0	0
MqTZ-1870		20-24	Female		No	0	1	0	0	0	38.62	0	0	0
MqTZ-1871	MqTZ-1871	45-49	Male	0:15	No	1	0	0.05	0	38.05		0	0	0
MqTZ-1872		30-34	Female		No	0	0	0	0	0		0	0	0
MqTZ-1873		25-29	Female		No	1	0	0.05	0	38.08		0	0	0
MqTZ-1874		25-29	Male		No	0	0	0	0	0		0	0	0
MqTZ-1875		15-19	Female		No	0	0	0	0	0		0	0	0
MqTZ-1876		25-29	Female		No	0	0	0	0	0		0	0	0
MqTZ-1877		30-34	Female		No	0	0	0	0	0		0	0	0
MqTZ-1878		40-44	Female		No	0	0	0	0	0		0	0	0
MqTZ-1879		25-29	Male		No	0	0	0	0	0		0	0	0
MqTZ-1880	MqTZ-1880	50-54	Male	0:45	No	1	0	0.03	0	38.7		0	0	0
MqTZ-1881		35-39	Female		No	0	0	0	0	0		0	0	0
MqTZ-1882		25-29	Female		No	2	0	0.2	0	36.8		0	0	0
MqTZ-1883		75-79	Female		No	0	0	0	0	0		0	0	0
MqTZ-1884		35-39	Female		No	1	0	0.05	0	38.03		0	0	0
MqTZ-1885		20-24	Female		No	0	0	0	0	0		0	0	0
MqTZ-1886		25-29	Male		No	0	1	0	0	0	40.49901002	0	0	0
MqTZ-1887		35-39	Female		No	2	0	3.37	0	34.2		0	0	0
MqTZ-1888		50-54	Female		No	0	0	0	0	0		0	0	0
MqTZ-1889		25-29	Female		No	0	0	0	0	0		0	0	0
MqTZ-1890		35-39	Male		No	2	0	0.9	0	35.42		0	0	0
MqTZ-1891		25-29	Female		No	0	0	0	0	0		0	0	0
MqTZ-1892		40-44	Female		No	0	1	0	0	0	41.04493527	0	0	0
MqTZ-1893		35-39	Female		No	0	0	0	0	0		0	0	0
MqTZ-1894		15-19	Female		No	2	0	15.6	0	32.78		0	0	0
MqTZ-1895		5-9	Female		No	1	0	0.09	0	37.53		0	0	0
MqTZ-1896		50-54	Female		No	0	1	0	0	0	39.35	0	0	0
MqTZ-1897		40-44	Male		No	2	0	3360.59	0	27.81		0	0	0
MqTZ-1898		35-39	Female		No	0	0	0	0	0		0	0	0
MqTZ-1899		20-24	Female		No	2		11203.42	0	26.69		0	0	0
MqTZ-1900		20-24	Female		No	0	2	0	0	0	40.52	0	0	0
MqTZ-1901		10-15	Male		No	2	0	4308.09	0	27.58		0	0	0
MqTZ-1902		35-39	Male		No	2	0	13.48	0	32.92		0	0	0
MqTZ-1903		25-29	Male		No	0	0	0	0	0		0	0	0
MqTZ-1904		35-39	Male		No	2	0	54.01	0	31.63		0	0	0
MqTZ-1905		15-19	Female		No	0	0	0	0	0		0	0	0
MqTZ-1906		5-9	Female		No	0	0	0	0	0		0	0	0
MqTZ-1907		25-29	Female		No	0	1	0	0	0	40.60010471	0	0	0
MqTZ-1908		5-9	Male		No	0	1	0	0	0	42.59386579	0	0	0
MqTZ-1909		30-34	Male		No	0	0	0	0	0		0	0	0
MqTZ-1910		40-44	Male		No	2		41.68	0	31.87		0	0	0
MqTZ-1911		20-24	Female		No	0		0	0	0		0	0	0
MqTZ-1912		35-39	Male		No	2		4825.36	0	27.47		0	0	0
MqTZ-1913		15-19	Male		No	2		65488.7	0	25.06		0	0	0
MqTZ-1914	MqTZ-1914	10-15	Female	0:15	No	1		0.1	0	37.45		0	0	0
MqTZ-1915		25-29	Male		No	2	0	1883.11	0	26.12		0	0	0
MqTZ-1916		5-9	Female		Yes	2	0	723.15	0	27.54		0	0	0
MqTZ-1917	MqTZ-1917	15-19	Male		No	1	0	0.28	0	39.21		0	0	0
MqTZ-1918	MqTZ-1918R	15-19	Female		No	2	0	3774.21	0	25.08		0	0	0
MqTZ-1919		40-44	Female		No	2	0	43.97	0	31.7		0	0	0
MqTZ-1920		40-44	Female		No	0	0	0	0	0		0	0	0
MqTZ-1921		5-9	Female		No	1	0	0.4	0	38.66		0	0	0
MqTZ-1922		30-34	Female		No	0	0	0	0	0		0	0	0
MqTZ-1923		45-49	Female		No	2	1	0.51	0	38.31	43.371	0	0	0
MqTZ-1924		40-44	Female		Yes	1	0	0.23	0	39.48		0	0	0
MqTZ-1925		25-29	Female		Yes	2	0	6918	0	24.18		0	0	0
MqTZ-1926		10-15	Male		No	2	0	9.57	0	33.96		0	0	0
MqTZ-1927		10-15	Female		No	2	0	288081.29	0	18.65		0	0	0
MqTZ-1928		10-15	Male		No	2	0	49.06	0	31.53		0	0	0
MqTZ-1929		10-15	Male		No	2	0	1.26	0	36.97		0	0	0
MqTZ-1930		60-64	Female		No	0	0	0	0	0		0	0	0
MqTZ-1931		25-29	Female		No	0	0	0	0	0		0	0	0
MqTZ-1932		20-24	Male		No	2	0	15075.14	0	23.03		0	0	0
MqTZ-1933		10-15	Female		No	1	0	0.43	0	38.58		0	0	0
MqTZ-1934		5-9	Male		No	1	0	0.11	0	40.56		0	0	0
MqTZ-1935		20-24	Male		No	2	0	9404.8	0	23.73		0	0	0
MqTZ-1936		40-44	Female		No	0	0	0	0	0		0	0	0
MqTZ-1937		10-15	Male		No	2	0	1.33	0	36.89		0	0	0
MqTZ-1938		30-34	Female		No	2	0	3.23	0	35.58		0	0	0
MqTZ-1939		20-24	Male		No	2	0	37564.4	0	21.67		0	0	0
MqTZ-1940		10-15	Male		Yes	2	0	289863.21	0	18.64		0	0	0
MqTZ-1941		15-19	Female		No	2	0	44.27	0	31.69		0	0	0
MqTZ-1942		30-34	Female		No	2	0	1.44	0	36.77		0	0	0
MqTZ-1943		10-15	Female		No	2	0	1.18	0	37.07		0	0	0
MqTZ-1944		50-54	Female		No	2	0	17.76	0	33.04		0	0	0
MqTZ-1945		10-15	Female		No	1	0	0.32	0	39.01		0	0	0
MqTZ-1946		10-15	Female		No	1	0	0.58	0	38.12		0	0	0
MqTZ-1947		10-15	Female		No	1	0	0.25	0	39.36		0	0	0
MqTZ-1948		5-9	Female		No	2	0	1.41	0	36.8		0	0	0
MqTZ-1949		25-29	Male		No	2	0	5.06	0	34.91		0	0	0
MqTZ-1950		10-15	Female		No	2	1	1.3	0	36.92	42.1027	0	0	0
MqTZ-1951		5-9	Female		No	2	0	7.74	0	34.28		0	0	0
MqTZ-1952		10-15	Male		No	0	2	0	0	0	42.19	0	0	0
MqTZ-1953		30-34	Male		No	2	0	768.69	0	27.45		0	0	0
MqTZ-1954		35-39	Male		No	2	0	45.18	0	31.66		0	0	0
MqTZ-1955		5-9	Male		No	2	0	31.46	0	32.19		0	0	0
MqTZ-1956		30-34	Female		No	1	0	0.28	0	39.22		0	0	0
MqTZ-1957	MqTZ-1957	10-15	Female		No	2	0	282.55	0	28.93		0	0	0
MqTZ-1958		15-19	Male		No	1	0	0.5	0	38.33		0	0	0
MqTZ-1959		5-9	Female		No	1	0	0.37	0	38.79		0	0	0
MqTZ-1960		20-24	Female		No	2	0	8554.9	0	23.87		0	0	0
MqTZ-1961		5-9	Female		No	2	0	75.28	0	30.9		0	0	0
MqTZ-1962		10-15	Male		No	2	0	26.23	0	32.46		0	0	0
MqTZ-1963		30-34	Male		No	2	3	206.1	0	29.4	33.08	0	1	1	45.8	40.17
MqTZ-1964		35-39	Female		No	2	3	27.11	0	32.41	42.48	0	1	0	48.02
MqTZ-1965		30-34	Male		No	2	0	2.8	0	35.79		0	0	0
MqTZ-1966		10-15	Female		No	2	0	7.93	0	34.24		0	0	0
MqTZ-1967		10-15	Female		No	2	0	2837.74	0	25.51		0	0	0
MqTZ-1968		5-9	Female		No	2	0	9.58	0	33.96		0	0	0
MqTZ-1969		15-19	Female		No	0	0	0	0	0		0	0	0
MqTZ-1970		10-15	Male		No	2	0	4.69	0	35.02		0	0	0
MqTZ-1971		20-24	Female		No	1	0	0.25	0	39.38		0	0	0
MqTZ-1972		30-34	Male		No	1	0	0.45	0	38.5		0	0	0
MqTZ-1973	MqTZ-1973	5-9	Female		No	0	0	0	0	0		0	0	0
MqTZ-1974		10-15	Female		No	2	0	175.08	0	29.64		0	0	0
MqTZ-1975		5-9	Male		No	2	3	20038.73	0	22.61	38.86	0	1	1	47.02	47.64
MqTZ-1976		5-9	Male		No	2	2	8.91	0	34.07	43.83	0	1	0	44.85
MqTZ-1977		10-15	Female		No	2	0	2.44	0	35.99		0	0	0
MqTZ-1978		5-9	Male		No	1	0	0.4	0	38.68		0	0	0
MqTZ-1979		10-15	Female		No	2	0	6297.55	0	24.32		0	0	0
MqTZ-1980		20-24	Male		No	2	0	0.61	0	38.04		0	0	0
MqTZ-1981		20-24	Male		No	2	0	5.33	0	34.83		0	0	0
MqTZ-1982		10-15	Male		Yes	2	0	654.37	0	27.69		0	0	0
MqTZ-1983		30-34	Female		No	1	0	0.39	0	38.71		0	0	0
MqTZ-1984		15-19	Female		No	2	0	1.46	0	36.75		0	0	0
MqTZ-1985		60-64	Female		No	2	0	2.64	0	35.87		0	0	0
MqTZ-1986		40-44	Male		No	2	0	115.27	0	29.34		0	0	0
MqTZ-1987		5-9	Female		No	2	0	152.73	0	28.89		0	0	0
MqTZ-1988		10-15	Male		No	2	3	7.35	0	33.67	42.28	0	0	1		46.86
MqTZ-1989		10-15	Male		No	2	0	42.66	0	30.9		0	0	0
MqTZ-1990		15-19	Male		No	2	1	2.91	0	35.13	42.0622	0	1	0	47.21
MqTZ-1991		10-15	Female		No	2	0	9.36	0	33.29		0	0	0
MqTZ-1992		5-9	Female		No	2	0	1.81	0	35.88		0	0	0
MqTZ-1993		10-15	Female		No	2	1	9.88	0	33.21	43.3505	0	1	0	35.45
MqTZ-1994		10-15	Female		No	2	0	12.02	0	32.9		0	0	0
MqTZ-1995		15-19	Female		No	2	0	7.92	0	33.55		0	0	0
MqTZ-1996		5-9	Female		No	2	0	4.4	0	34.48		0	0	0
MqTZ-1997		30-34	Female		No		0		0			0	0	0
MqTZ-1998		5-9	Male			2	0	1.34	0	36.35		0	0	0
[truncated: 6,002 more rows]
